# Supplementary material for: Redetermination of kovdorskite, Mg2PO4(OH)·3H2O
Source: Acta Crystallogr Sect E Struct Rep Online. 2012 Jan 11;68(Pt 2):i12–3. doi: 10.1107/S1600536812000256 (PMC3274836; doi:10.1107/S1600536812000256)
Supplement: Supplementary file 1 [file e-68-00i12-sup1.cif]

##############################################################################
#                                                                            #
# This CIF contains the data in a paper accepted for publication in          #
# Acta Crystallographica Section E. It conforms to the requirements of       #
# Notes for Authors for Acta Crystallographica Section E, and has been       #
# peer reviewed under the auspices of the IUCr Commission on Journals.       #
#                                                                            #
# Full details of the Crystallographic Information File format               #
# are given in the paper "The Crystallographic Information File (CIF):       #
# a New Standard Archive File for Crystallography" by S. R. Hall, F. H.      #
# Allen and I. D. Brown [Acta Cryst. (1991), A47, 655-685].                  #
#                                                                            #
# The current version of the core CIF dictionary is obtainable from          #
# ftp://ftp.iucr.org/pub/cif_core.dic.                                       #
#                                                                            #
# Software is freely available for graphical display of the structure(s)     #
# in this CIF. For information consult the CIF software page                 #
# http://www.iucr.org/resources/cif/software.                                #
#                                                                            #
# This file may be used for bona fide research purposes within the           #
# scientific community so long as proper attribution is given to the journal # 
# article from which it was obtained.                                        #
#                                                                            #
##############################################################################
data_I
_audit_creation_method     SHELXL-97
_chemical_name_systematic
;
dimagnesium phosphate hydroxide trihydrate
;
_chemical_name_common     Kovdorskite
_chemical_formula_moiety     ?
_chemical_formula_sum     'H7 Mg2 O8 P'
_chemical_formula_iupac     'Mg2 P O4 (O H), 3H2 O'
_chemical_formula_weight     214.65
_chemical_melting_point     ?
_symmetry_cell_setting     monoclinic
_symmetry_space_group_name_H-M     'P 21/a'
_symmetry_space_group_name_hall     '-P 2yab'
loop_
    _symmetry_equiv_pos_as_xyz
    'x, y, z'
    '-x+1/2, y+1/2, -z'
    '-x, -y, -z'
    'x-1/2, -y-1/2, z'
_cell_length_a     10.47850(10)
_cell_length_b     12.9336(2)
_cell_length_c     4.73080(10)
_cell_angle_alpha     90.00
_cell_angle_beta     105.0540(10)
_cell_angle_gamma     90.00
_cell_volume     619.137(17)
_cell_formula_units_Z     4
_cell_measurement_reflns_used     4644
_cell_measurement_theta_min     2.655
_cell_measurement_theta_max     32.499
_cell_measurement_temperature     293(2)
_exptl_crystal_description     cuboid
_exptl_crystal_colour     'colorless'
_exptl_crystal_size_max     0.10
_exptl_crystal_size_mid     0.09
_exptl_crystal_size_min     0.09
_exptl_crystal_density_diffrn     2.303
_exptl_crystal_density_meas     ?
_exptl_crystal_density_method     'not measured'
_exptl_crystal_F_000     440
_exptl_absorpt_coefficient_mu     0.649
_exptl_absorpt_correction_type     multi-scan
_exptl_absorpt_process_details     '(<i>SADABS</i>; Sheldrick, 2005)'
_exptl_absorpt_correction_T_min     0.9380
_exptl_absorpt_correction_T_max     0.9439
_exptl_special_details     ?
_diffrn_ambient_temperature     293(2)
_diffrn_radiation_type     MoK\a
_diffrn_radiation_wavelength     0.71073
_diffrn_radiation_source     'fine-focus sealed tube'
_diffrn_radiation_monochromator     graphite
_diffrn_measurement_device_type     'Bruker APEXII CCD area-detector'
_diffrn_measurement_method     '\f and \w scan'
_diffrn_detector_area_resol_mean     ?
_diffrn_reflns_number     8463
_diffrn_reflns_av_R_equivalents     0.0263
_diffrn_reflns_av_sigmaI/netI     0.0224
_diffrn_reflns_theta_min     3.15
_diffrn_reflns_theta_max     32.52
_diffrn_reflns_theta_full     32.52
_diffrn_measured_fraction_theta_max     0.995
_diffrn_measured_fraction_theta_full     0.995
_diffrn_reflns_limit_h_min     -15
_diffrn_reflns_limit_h_max     13
_diffrn_reflns_limit_k_min     -15
_diffrn_reflns_limit_k_max     19
_diffrn_reflns_limit_l_min     -7
_diffrn_reflns_limit_l_max     7
_diffrn_standards_number     ?
_diffrn_standards_interval_count     ?
_diffrn_standards_interval_time     ?
_diffrn_standards_decay_%     ?
_refine_special_details
;
Refinement of <i>F</i>^2^ against ALL reflections. The weighted <i>R</i>-factor
<i>wR</i> and goodness of fit <i>S</i> are based on <i>F</i>^2^, conventional
<i>R</i>-factors <i>R</i> are based on <i>F</i>, with <i>F</i> set to zero for
negative <i>F</i>^2^. The threshold expression of <i>F</i>^2^ >
\s(<i>F</i>^2^) is used only for calculating <i>R</i>-factors(gt) <i>etc</i>.
and is not relevant to the choice of reflections for refinement.
<i>R</i>-factors based on <i>F</i>^2^ are statistically about twice as large
as those based on <i>F</i>, and <i>R</i>- factors based on ALL data will be
even larger.
;
_reflns_number_total     2231
_reflns_number_gt     2008
_reflns_threshold_expression     I>2sigma(I)
_refine_ls_structure_factor_coef     Fsqd
_refine_ls_matrix_type     full
_refine_ls_R_factor_all     0.0266
_refine_ls_R_factor_gt     0.0222
_refine_ls_wR_factor_gt     0.0544
_refine_ls_wR_factor_ref     0.0564
_refine_ls_goodness_of_fit_ref     1.073
_refine_ls_restrained_S_all     1.073
_refine_ls_number_reflns     2231
_refine_ls_number_parameters     129
_refine_ls_number_restraints     0
_refine_ls_hydrogen_treatment     refall
_refine_ls_weighting_scheme     calc
_refine_ls_weighting_details
         'calc w=1/[\s^2^(Fo^2^)+(0.0278P)^2^+0.1500P] where P=(Fo^2^+2Fc^2^)/3'
_atom_sites_solution_hydrogens     difmap
_atom_sites_solution_primary     direct
_atom_sites_solution_secondary     difmap
_refine_ls_shift/su_max     0.001
_refine_ls_shift/su_mean     0.000
_refine_diff_density_max     0.498
_refine_diff_density_min     -0.341
_refine_ls_extinction_method     'SHELXL97 (Sheldrick, 2008)'
_refine_ls_extinction_coef     0.014(2)
_refine_ls_extinction_expression
                                  'Fc^*^=kFc[1+0.001xFc^2^\l^3^/sin(2\q)]^-1/4^'
loop_
    _atom_type_symbol
    _atom_type_description
    _atom_type_scat_dispersion_real
    _atom_type_scat_dispersion_imag
    _atom_type_scat_source
    'O' 'O' 0.0106 0.0060
                         'International Tables Vol C Tables 4.2.6.8 and 6.1.1.4'
    'H' 'H' 0.0000 0.0000
                         'International Tables Vol C Tables 4.2.6.8 and 6.1.1.4'
    'Mg' 'Mg' 0.0486 0.0363
                         'International Tables Vol C Tables 4.2.6.8 and 6.1.1.4'
    'P' 'P' 0.1023 0.0942
                         'International Tables Vol C Tables 4.2.6.8 and 6.1.1.4'
_computing_data_collection     'APEX2 (Bruker, 2004)'
_computing_cell_refinement     'SAINT (Bruker, 2004)'
_computing_data_reduction     'SAINT (Bruker, 2004)'
_computing_structure_solution     'SHELXS97 (Sheldrick, 2008)'
_computing_structure_refinement     'SHELXL97 (Sheldrick, 2008)'
_computing_molecular_graphics     'XtalDraw (Downs & Hall-Wallace, 2003)'
_computing_publication_material     'publCIF (Westrip, 2010)'
loop_
    _atom_site_type_symbol
    _atom_site_label
    _atom_site_fract_x
    _atom_site_fract_y
    _atom_site_fract_z
    _atom_site_U_iso_or_equiv
    _atom_site_adp_type
    _atom_site_calc_flag
    _atom_site_refinement_flags
    _atom_site_occupancy
    _atom_site_symmetry_multiplicity
    _atom_site_disorder_assembly
    _atom_site_disorder_group
    Mg Mg1 0.15418(3) 0.48809(3) 0.04828(7) 0.00906(8) Uani d . 1 1 . .
    Mg Mg2 0.49666(3) 0.21171(3) 0.93433(7) 0.00854(8) Uani d . 1 1 . .
    P P1 0.21969(2) 0.321419(19) 0.59573(5) 0.00682(7) Uani d . 1 1 . .
    O O1 0.34918(7) 0.26654(6) 0.58522(15) 0.01002(14) Uani d . 1 1 . .
    O O2 0.13841(7) 0.24609(5) 0.73290(15) 0.01022(14) Uani d . 1 1 . .
    O O3 0.14008(7) 0.35212(6) 0.28575(14) 0.01018(14) Uani d . 1 1 . .
    O O4 0.25621(7) 0.41919(6) 0.78609(15) 0.01050(14) Uani d . 1 1 . .
    O OH5 0.01976(7) 0.56414(5) 0.22485(15) 0.00943(13) Uani d . 1 1 . .
    O OW6 0.16539(8) 0.64623(6) -0.12401(16) 0.01279(14) Uani d . 1 1 . .
    O OW7 0.32209(8) 0.53186(7) 0.35888(18) 0.01745(16) Uani d . 1 1 . .
    O OW8 0.48594(8) 0.34594(7) 1.16317(18) 0.01686(16) Uani d . 1 1 . .
    H H1 0.0319(18) 0.5627(14) 0.419(4) 0.034(5) Uiso d . 1 1 . .
    H H2 0.160(2) 0.6770(16) -0.298(5) 0.051(6) Uiso d . 1 1 . .
    H H3 0.2345(18) 0.6736(13) -0.005(4) 0.030(4) Uiso d . 1 1 . .
    H H4 0.3228(19) 0.5108(14) 0.536(4) 0.035(5) Uiso d . 1 1 . .
    H H5 0.353(3) 0.591(2) 0.371(5) 0.070(8) Uiso d . 1 1 . .
    H H6 0.4269(19) 0.3840(15) 1.068(4) 0.038(5) Uiso d . 1 1 . .
    H H7 0.468(3) 0.3322(18) 1.312(6) 0.063(7) Uiso d . 1 1 . .
loop_
    _atom_site_aniso_label
    _atom_site_aniso_U_11
    _atom_site_aniso_U_22
    _atom_site_aniso_U_33
    _atom_site_aniso_U_12
    _atom_site_aniso_U_13
    _atom_site_aniso_U_23
    Mg1 0.00832(15) 0.00862(16) 0.00998(15) 0.00010(12) 0.00191(11) -0.00105(11)
    Mg2 0.00828(15) 0.00792(16) 0.00926(15) 0.00010(12) 0.00198(11) -0.00018(11)
    P1 0.00668(11) 0.00727(12) 0.00646(11) 0.00097(8) 0.00160(7) 0.00004(7)
    O1 0.0086(3) 0.0122(3) 0.0093(3) 0.0028(3) 0.0025(2) -0.0001(2)
    O2 0.0105(3) 0.0093(3) 0.0120(3) 0.0004(3) 0.0051(2) 0.0011(2)
    O3 0.0106(3) 0.0101(3) 0.0082(3) 0.0000(3) -0.0006(2) 0.0015(2)
    O4 0.0115(3) 0.0097(3) 0.0105(3) -0.0007(3) 0.0033(2) -0.0028(2)
    OH5 0.0103(3) 0.0095(3) 0.0082(3) 0.0003(2) 0.0018(2) 0.0000(2)
    OW6 0.0143(3) 0.0130(3) 0.0106(3) -0.0037(3) 0.0024(3) 0.0006(3)
    OW7 0.0181(4) 0.0163(4) 0.0149(4) -0.0043(3) -0.0011(3) -0.0001(3)
    OW8 0.0172(4) 0.0150(4) 0.0162(4) 0.0034(3) 0.0004(3) -0.0031(3)
_geom_special_details
;
All e.s.d.'s (except the e.s.d. in the dihedral angle between two l.s. planes)
are estimated using the full covariance matrix. The cell e.s.d.'s are taken
into account individually in the estimation of e.s.d.'s in distances, angles
and torsion angles; correlations between e.s.d.'s in cell parameters are only
used when they are defined by crystal symmetry. An approximate (isotropic)
treatment of cell e.s.d.'s is used for estimating e.s.d.'s involving l.s.
planes.
;
loop_
    _geom_bond_atom_site_label_1
    _geom_bond_atom_site_label_2
    _geom_bond_site_symmetry_2
    _geom_bond_distance
    _geom_bond_publ_flag
    Mg1 O4 1_554 2.0407(8) ?
    Mg1 OH5 3_565 2.0553(8) ?
    Mg1 OW7 . 2.0573(9) ?
    Mg1 OH5 . 2.0641(8) ?
    Mg1 O3 . 2.1124(8) ?
    Mg1 OW6 . 2.2162(8) ?
    Mg2 O2 4_665 2.0365(8) ?
    Mg2 OH5 2_546 2.0427(8) ?
    Mg2 OW8 . 2.0644(9) ?
    Mg2 O1 . 2.0720(7) ?
    Mg2 O3 4_666 2.0991(8) ?
    Mg2 OW6 2_546 2.2798(8) ?
    P1 O3 . 1.5390(7) ?
    P1 O4 . 1.5419(7) ?
    P1 O1 . 1.5434(7) ?
    P1 O2 . 1.5436(7) ?
loop_
    _geom_angle_atom_site_label_1
    _geom_angle_atom_site_label_2
    _geom_angle_atom_site_label_3
    _geom_angle_site_symmetry_1
    _geom_angle_site_symmetry_3
    _geom_angle
    _geom_angle_publ_flag
    O4 Mg1 OH5 1_554 3_565 89.62(3) ?
    O4 Mg1 OW7 1_554 . 93.92(3) ?
    OH5 Mg1 OW7 3_565 . 173.58(4) ?
    O4 Mg1 OH5 1_554 . 167.00(3) ?
    OH5 Mg1 OH5 3_565 . 79.87(3) ?
    OW7 Mg1 OH5 . . 97.28(3) ?
    O4 Mg1 O3 1_554 . 94.58(3) ?
    OH5 Mg1 O3 3_565 . 83.55(3) ?
    OW7 Mg1 O3 . . 90.82(3) ?
    OH5 Mg1 O3 . . 91.84(3) ?
    O4 Mg1 OW6 1_554 . 95.35(3) ?
    OH5 Mg1 OW6 3_565 . 101.25(3) ?
    OW7 Mg1 OW6 . . 83.77(3) ?
    OH5 Mg1 OW6 . . 79.40(3) ?
    O3 Mg1 OW6 . . 168.99(3) ?
    O2 Mg2 OH5 4_665 2_546 94.57(3) ?
    O2 Mg2 OW8 4_665 . 99.54(3) ?
    OH5 Mg2 OW8 2_546 . 165.53(4) ?
    O2 Mg2 O1 4_665 . 91.09(3) ?
    OH5 Mg2 O1 2_546 . 92.98(3) ?
    OW8 Mg2 O1 . . 89.96(3) ?
    O2 Mg2 O3 4_665 4_666 90.97(3) ?
    OH5 Mg2 O3 2_546 4_666 84.20(3) ?
    OW8 Mg2 O3 . 4_666 92.33(3) ?
    O1 Mg2 O3 . 4_666 176.63(3) ?
    O2 Mg2 OW6 4_665 2_546 172.77(3) ?
    OH5 Mg2 OW6 2_546 2_546 78.34(3) ?
    OW8 Mg2 OW6 . 2_546 87.62(3) ?
    O1 Mg2 OW6 . 2_546 87.90(3) ?
    O3 Mg2 OW6 4_666 2_546 89.74(3) ?
    O3 P1 O4 . . 109.62(4) ?
    O3 P1 O1 . . 110.58(4) ?
    O4 P1 O1 . . 108.00(4) ?
    O3 P1 O2 . . 109.98(4) ?
    O4 P1 O2 . . 110.63(4) ?
    O1 P1 O2 . . 107.99(4) ?
loop_
    _geom_hbond_atom_site_label_D
    _geom_hbond_atom_site_label_H
    _geom_hbond_atom_site_label_A
    _geom_hbond_site_symmetry_A
    _geom_hbond_distance_DH
    _geom_hbond_distance_HA
    _geom_hbond_distance_DA
    _geom_hbond_angle_DHA
    OH5 H1 OW6 1_556 0.892(17) 2.497(18) 3.2408(10) 141.3(15)
    OH5 H1 OH5 3_566 0.892(17) 2.511(18) 3.2033(14) 134.9(15)
    OW6 H2 O1 2 0.90(2) 1.77(2) 2.6518(10) 165.3(19)
    OW6 H3 O2 2_556 0.869(18) 1.849(19) 2.7097(10) 170.4(17)
    OW7 H4 O4 . 0.88(2) 1.93(2) 2.7221(11) 149.4(17)
    OW7 H5 O2 2_556 0.83(3) 2.07(3) 2.8513(11) 157(2)
    OW8 H6 O4 . 0.83(2) 1.99(2) 2.7647(11) 156.7(18)
    OW8 H7 O1 1_556 0.79(3) 2.19(3) 2.9294(11) 156(2)
data_global
_journal_date_recd_electronic     2011-12-15
_journal_date_accepted     2012-01-04
_journal_name_full     'Acta Crystallographica, Section E'
_journal_year     2012
_journal_volume     68
_journal_issue      2
_journal_page_first     i12
_journal_page_last     i13
_journal_paper_category     QI
_journal_paper_doi     10.1107/S1600536812000256
_journal_coeditor_code     WM2577
_publ_contact_author_name     'Shaunna M. Morrison'
_publ_contact_author_address
;
Department of Geosciences
Gould-Simpson Building
University of Arizona
1040 E. 4th Street
Tucson, AZ 85721-0077
USA
;
_publ_contact_author_email     shaunnamm@email.arizona.edu
_publ_contact_author_fax     520-621-2672
_publ_contact_author_phone     520-621-9993
_publ_section_title
;
Redetermination of kovdorskite, Mg~2~PO~4~(OH).3H~2~O
;
loop_
    _publ_author_name
    _publ_author_address
    'Morrison, Shaunna M.'
;
Department of Geosciences,
University of Arizona,
1040 E. 4th Street,
Tucson, Arizona 85721-0077, USA
;
    'Downs, Robert T.'
;
Department of Geosciences,
University of Arizona,
1040 E. 4th Street,
Tucson, Arizona 85721-0077, USA
;
    'Yang, Hexiong'
;
Department of Geosciences,
University of Arizona,
1040 E. 4th Street,
Tucson, Arizona 85721-0077, USA
;
