# Supplementary material for: Redetermination of kovdorskite, Mg2PO4(OH)·3H2O
Source: Acta Crystallogr Sect E Struct Rep Online. 2012 Jan 11;68(Pt 2):i12–3. doi: 10.1107/S1600536812000256 (PMC3274836; doi:10.1107/S1600536812000256)
Supplement: Supplementary file 2 [file e-68-00i12-Isup2.hkl]

# 
# h,k,l, Fc-squared, Fo-squared, sigma(Fo-squared) and status flag 
# 
data_I
_shelx_title ' kovd2 in P2(1)/a' 
_shelx_refln_list_code          4 
_shelx_F_calc_maximum      114.38 
_exptl_crystal_F_000       436.00 
_reflns_d_resolution_high  0.6610 
 
loop_ 
 _symmetry_equiv_pos_as_xyz 
 'x, y, z' 
 '-x+1/2, y+1/2, -z' 
 '-x, -y, -z' 
 'x-1/2, -y-1/2, z' 
 
_cell_length_a    10.4785 
_cell_length_b    12.9336 
_cell_length_c     4.7308 
_cell_angle_alpha  90.000 
_cell_angle_beta  105.054 
_cell_angle_gamma  90.000 
 
_shelx_F_squared_multiplier     1.000 
 
loop_ 
 _refln_index_h 
 _refln_index_k 
 _refln_index_l 
 _refln_F_squared_calc 
 _refln_F_squared_meas 
 _refln_F_squared_sigma 
 _refln_observed_status 
   2   0   0     2058.12     2229.18     27.66 o 
   4   0   0      629.19      571.03      7.67 o 
   6   0   0    11520.65    11400.92    194.80 o 
   8   0   0     3041.02     3029.69     43.37 o 
  10   0   0      244.67      239.71      8.93 o 
  12   0   0      435.22      422.82     10.68 o 
   2   1   0      203.16      230.23      2.32 o 
   3   1   0      649.23      659.56      6.38 o 
   4   1   0      905.27      902.99      9.30 o 
   5   1   0      231.61      239.56      2.92 o 
   6   1   0       16.96       18.89      0.91 o 
   7   1   0      908.40      921.78      9.28 o 
   8   1   0     1538.13     1538.90     17.26 o 
   9   1   0        0.06       -0.39      0.97 o 
  10   1   0      412.04      390.62      6.96 o 
  11   1   0      230.65      224.61      5.51 o 
  12   1   0      590.88      564.80     11.66 o 
  13   1   0      375.74      365.57      8.55 o 
  14   1   0      106.33      107.69      5.78 o 
   0   2   0     2542.79     2638.80     30.28 o 
   1   2   0     3048.43     3170.87     43.34 o 
   2   2   0      494.79      516.66      8.13 o 
   3   2   0     1068.24     1125.78     14.82 o 
   5   2   0      691.53      706.78      6.67 o 
   6   2   0       69.45       85.91      1.54 o 
   7   2   0      972.43      987.78      9.90 o 
   8   2   0     1001.99      983.92      9.98 o 
   9   2   0      202.74      196.26      3.94 o 
  10   2   0      493.88      489.67     10.22 o 
  11   2   0        5.57        3.66      1.79 o 
  12   2   0       97.33       96.66      4.10 o 
  13   2   0      340.33      342.57     18.75 o 
  14   2   0      730.31      711.26     22.25 o 
  15   2   0      135.18      144.02      7.06 o 
   1   3   0       59.08       60.60      0.77 o 
   2   3   0       40.82       39.05      2.40 o 
   3   3   0     2588.55     2717.08     38.76 o 
   4   3   0      378.59      392.16      6.31 o 
   5   3   0     1511.61     1506.83     19.96 o 
   6   3   0      321.49      305.53      5.16 o 
   7   3   0      996.03     1011.19     12.89 o 
   8   3   0      150.66      152.81      3.45 o 
   9   3   0     1095.56     1080.25     19.72 o 
  10   3   0      355.87      331.38      7.69 o 
  11   3   0       24.70       25.65      2.50 o 
  12   3   0        0.62        1.96      1.92 o 
  13   3   0       52.41       53.13      5.33 o 
  14   3   0        3.12        0.77      3.21 o 
  15   3   0        5.81        0.77      3.08 o 
   0   4   0     1168.98     1285.31     14.02 o 
   1   4   0     1276.52     1303.88     10.39 o 
   2   4   0        0.17       -0.58      0.58 o 
   3   4   0        0.08        1.65      0.91 o 
   4   4   0     1827.33     1929.81     32.19 o 
   5   4   0      160.37      150.73      3.03 o 
   6   4   0     2130.65     2069.34     30.15 o 
   7   4   0      228.62      238.49      4.26 o 
   8   4   0       39.79       42.79      1.88 o 
   9   4   0        7.61       11.13      2.02 o 
  10   4   0      122.23      113.64      5.97 o 
  11   4   0      638.08      638.81     13.05 o 
  12   4   0      133.44      126.45      4.71 o 
  13   4   0      192.87      184.44      6.67 o 
  14   4   0      115.64      115.27      7.70 o 
   1   5   0      918.75      873.96      7.15 o 
   2   5   0      280.97      277.43      3.71 o 
   3   5   0       21.01       17.91      0.79 o 
   4   5   0      145.54      138.48      4.17 o 
   5   5   0     1501.36     1485.42     25.29 o 
   6   5   0      266.88      266.83      6.03 o 
   7   5   0       12.78       16.60      1.40 o 
   8   5   0      607.01      625.45      9.32 o 
   9   5   0      871.22      826.31     15.73 o 
  10   5   0      782.37      790.70     15.40 o 
  11   5   0       70.42       67.87      3.49 o 
  12   5   0      136.67      135.12      4.87 o 
  13   5   0      746.17      730.25     18.20 o 
  14   5   0       20.50       13.86      4.23 o 
   0   6   0     2050.42     1968.41     24.95 o 
   1   6   0      296.38      311.51      3.40 o 
   2   6   0      972.52      913.54      9.83 o 
   3   6   0      397.96      379.64      5.28 o 
   4   6   0       47.58       48.61      1.66 o 
   5   6   0      129.21      130.36      4.14 o 
   6   6   0      449.73      427.62      9.06 o 
   7   6   0       92.14       80.48      4.87 o 
   8   6   0      202.81      210.54      3.98 o 
   9   6   0       19.54       19.92      2.40 o 
  10   6   0        5.63        6.73      1.69 o 
  11   6   0      194.59      200.52      5.66 o 
  12   6   0       24.69       20.39      3.47 o 
  13   6   0      116.41      114.24      8.60 o 
  14   6   0      207.67      199.91     10.66 o 
   1   7   0      441.59      445.92      4.53 o 
   2   7   0      988.05     1013.38     10.59 o 
   3   7   0    13082.48    12090.40    235.86 o 
   4   7   0     2357.34     2325.50     33.78 o 
   5   7   0     1489.25     1433.80     24.91 o 
   6   7   0      548.79      552.02     11.20 o 
   7   7   0        4.36        4.02      2.06 o 
   8   7   0      317.09      334.29      8.19 o 
   9   7   0     1591.97     1605.66     40.99 o 
  10   7   0       31.91       34.63      2.17 o 
  11   7   0      847.51      867.04     21.56 o 
  12   7   0      375.58      366.85     24.34 o 
  13   7   0       56.74       55.06      6.67 o 
  14   7   0      121.39      126.18      9.63 o 
   0   8   0        7.25        7.95      1.06 o 
   1   8   0       11.11       14.36      0.88 o 
   2   8   0       15.41       16.44      0.81 o 
   3   8   0      209.62      217.78      4.54 o 
   4   8   0     7172.33     6777.76    149.05 o 
   5   8   0       18.42       18.99      2.89 o 
   6   8   0     1161.00     1136.71     20.66 o 
   7   8   0        0.04        1.60      2.04 o 
   8   8   0       31.24       28.84      2.96 o 
   9   8   0      179.69      178.53      6.00 o 
  10   8   0     1008.68     1036.15     25.06 o 
  11   8   0      230.32      235.68      9.15 o 
  12   8   0       96.73       96.01      8.47 o 
  13   8   0      123.53      119.76      9.50 o 
   1   9   0      124.31      125.79      2.31 o 
   2   9   0      587.51      621.86      6.96 o 
   3   9   0      950.42      993.55     15.51 o 
   4   9   0        2.99        4.04      1.33 o 
   5   9   0       17.85       18.28      1.50 o 
   6   9   0      577.05      548.14     11.54 o 
   7   9   0      923.12      931.63     17.85 o 
   8   9   0      668.43      631.24     13.29 o 
   9   9   0       59.06       64.96      4.14 o 
  10   9   0        6.35       11.83      3.38 o 
  11   9   0      662.32      661.63     18.05 o 
  12   9   0        0.23        6.42      4.62 o 
  13   9   0        1.58        5.77      4.75 o 
   0  10   0      207.04      209.47      3.96 o 
   1  10   0      740.93      758.76      8.47 o 
   2  10   0        5.17        7.24      0.85 o 
   3  10   0     1626.39     1661.63     25.00 o 
   4  10   0      568.40      560.62      9.73 o 
   5  10   0     1150.75     1141.83     17.92 o 
   6  10   0      117.25      119.36      6.71 o 
   7  10   0      178.14      178.37      5.93 o 
   8  10   0        2.89        3.14      2.36 o 
   9  10   0      126.50      140.93      5.95 o 
  10  10   0       90.25       82.74     10.65 o 
  11  10   0      131.61      126.63     10.27 o 
  12  10   0       38.31       48.76      6.93 o 
  13  10   0       16.66       14.76      5.52 o 
   1  11   0       13.99       12.60      1.35 o 
   2  11   0      198.38      205.04      4.43 o 
   3  11   0     1361.45     1360.05     24.05 o 
   4  11   0       77.36       81.17      6.88 o 
   5  11   0      166.06      166.03      5.63 o 
   6  11   0       63.92       65.56      4.02 o 
   7  11   0      274.17      273.76      7.71 o 
   8  11   0      450.22      478.40     11.35 o 
   9  11   0       21.02       24.29      3.39 o 
  10  11   0      106.12      104.84      6.88 o 
  11  11   0      330.90      347.82     16.31 o 
  12  11   0       55.62       53.13      7.83 o 
   0  12   0      933.07      892.52     26.66 o 
   1  12   0      457.65      431.91     10.19 o 
   2  12   0     1493.77     1484.21     23.84 o 
   3  12   0      160.74      152.41      8.60 o 
   4  12   0      119.83      118.49      8.34 o 
   5  12   0       57.00       55.71      4.84 o 
   6  12   0      163.61      155.31      5.67 o 
   7  12   0       30.55       32.73      3.49 o 
   8  12   0       35.40       35.98      4.86 o 
   9  12   0        0.25       -2.70      2.72 o 
  10  12   0      545.82      531.32     16.14 o 
  11  12   0       24.70       26.43      6.42 o 
  12  12   0       74.30       68.28      8.47 o 
   1  13   0       19.63       21.24      2.37 o 
   2  13   0      948.41      955.77     15.79 o 
   3  13   0      161.70      156.00      8.86 o 
   4  13   0      565.03      550.18     19.93 o 
   5  13   0       28.48       34.52      5.52 o 
   6  13   0      202.81      214.30     11.56 o 
   7  13   0      200.89      202.23     11.68 o 
   8  13   0       13.09       11.36      3.63 o 
   9  13   0      338.59      353.00     11.81 o 
  10  13   0      199.35      243.91     14.96 o 
  11  13   0       56.84       65.58      8.60 o 
   0  14   0      190.64      183.10      8.22 o 
   1  14   0      365.24      349.97      8.82 o 
   2  14   0     1349.25     1329.57     39.84 o 
   3  14   0        8.52       11.55      4.11 o 
   4  14   0       19.52       27.33      5.13 o 
   5  14   0       28.37       22.07      5.26 o 
   6  14   0      775.11      770.16     27.01 o 
   7  14   0       27.59       37.98      6.67 o 
   8  14   0      343.55      371.22     17.47 o 
   9  14   0      331.04      333.30     16.70 o 
  10  14   0        7.77       17.19      6.42 o 
   1  15   0      618.74      591.54     13.32 o 
   2  15   0        0.20       -3.21      3.21 o 
   3  15   0        6.64        8.21      4.23 o 
   4  15   0       41.31       44.27      5.90 o 
   5  15   0       83.37       88.30      8.34 o 
   6  15   0      478.06      456.20     18.76 o 
   7  15   0      755.03      761.76     27.78 o 
   8  15   0      361.62      378.68     18.11 o 
   9  15   0       92.46      111.15     10.91 o 
   0  16   0        0.05       -2.44      2.69 o 
   1  16   0        6.34        6.58      2.06 o 
   2  16   0      230.55      231.65     10.91 o 
   3  16   0       90.23       88.56      7.70 o 
   4  16   0        9.00        1.28      4.49 o 
   5  16   0      124.77      122.72      9.88 o 
   6  16   0      148.74      155.59     11.55 o 
   7  16   0       13.00        6.54      5.26 o 
   8  16   0       13.12       14.88      5.90 o 
   1  17   0       18.49       18.61      2.21 o 
   2  17   0      229.89      206.60     10.27 o 
   3  17   0        6.90        6.67      4.23 o 
   4  17   0       71.45       61.09      7.32 o 
   5  17   0      197.49      223.01     12.58 o 
   6  17   0       38.63       41.83      7.19 o 
   7  17   0      669.67      683.95     26.61 o 
   0  18   0       12.95       11.55      3.34 o 
   1  18   0      685.03      652.53     21.60 o 
   2  18   0      135.05      134.01      8.34 o 
   3  18   0      235.69      228.43     11.56 o 
   4  18   0       99.85       87.54      8.21 o 
   5  18   0       13.77       16.81      5.65 o 
   6  18   0        2.59        0.13      5.00 o 
   1  19   0      127.24      118.35      7.32 o 
   2  19   0        6.54        9.88      4.23 o 
   3  19   0        1.20        0.51      4.11 o 
 -14   0   1        1.90        0.13      2.18 o 
 -12   0   1     1295.47     1272.39     27.67 o 
 -10   0   1        0.83        0.10      1.75 o 
  -8   0   1     2225.82     2276.12     32.09 o 
  -6   0   1     1038.17     1035.75     15.04 o 
  -4   0   1     2692.85     2942.22     37.68 o 
  -2   0   1     3606.29     3657.41     39.12 o 
   0   0   1      580.98      577.53      6.99 o 
   2   0   1     8130.72     7825.27     91.47 o 
   4   0   1      159.17      164.42      2.96 o 
   6   0   1     4416.84     4415.85     55.21 o 
   8   0   1       19.50       23.17      2.37 o 
  10   0   1        3.01        6.79      2.06 o 
  12   0   1      879.33      858.74     19.29 o 
 -15   1   1       15.02       18.09      3.08 o 
 -14   1   1        9.30        7.57      2.95 o 
 -13   1   1      207.27      217.64      4.75 o 
 -12   1   1        2.30        3.10      1.37 o 
 -11   1   1      324.47      311.92      6.05 o 
 -10   1   1      333.37      314.59      6.01 o 
  -9   1   1      404.75      408.29      6.30 o 
  -8   1   1     1295.65     1286.10     18.11 o 
  -7   1   1     5370.80     5368.83     55.06 o 
  -6   1   1     1844.32     1844.50     19.67 o 
  -5   1   1      231.07      273.95      3.35 o 
  -4   1   1     1732.40     1700.89     14.65 o 
  -3   1   1        0.37        1.56      0.49 o 
  -2   1   1     2277.70     2152.71     20.81 o 
  -1   1   1     1126.10     1123.20      9.79 o 
   0   1   1     2448.23     2575.58     20.35 o 
   1   1   1     1074.75     1125.69      9.13 o 
   2   1   1      102.68      122.89      1.45 o 
   3   1   1     7447.83     7528.84     58.98 o 
   4   1   1       49.61       53.83      1.19 o 
   5   1   1     1041.78     1090.92     10.13 o 
   6   1   1      640.57      627.58      8.22 o 
   7   1   1       61.08       62.49      1.67 o 
   8   1   1        9.61        8.44      1.14 o 
   9   1   1     1238.87     1217.05     18.46 o 
  10   1   1      522.61      505.61      8.63 o 
  11   1   1        7.64        7.04      1.50 o 
  12   1   1       27.57       29.35      2.61 o 
  13   1   1        7.54        9.50      2.82 o 
  14   1   1      306.66      317.73     10.40 o 
 -15   2   1      103.63      119.37      6.93 o 
 -14   2   1      310.83      332.52     12.59 o 
 -13   2   1      127.72      133.94      6.22 o 
 -12   2   1      417.50      428.18      9.64 o 
 -11   2   1        2.51        5.52      0.95 o 
 -10   2   1      185.37      187.62      4.41 o 
  -9   2   1      955.91      971.90     13.11 o 
  -8   2   1       22.67       26.74      1.30 o 
  -7   2   1      123.44      137.17      2.23 o 
  -6   2   1        0.01       -0.17      0.66 o 
  -5   2   1     1214.80     1260.36     12.81 o 
  -4   2   1     2079.02     2087.62     18.82 o 
  -3   2   1    10819.07    10329.48    134.33 o 
  -2   2   1     1915.16     1919.91     17.42 o 
  -1   2   1      290.31      286.93      2.70 o 
   0   2   1     1018.62     1133.66     10.03 o 
   1   2   1     2996.58     2977.51     24.45 o 
   2   2   1     6166.11     6098.02     49.84 o 
   3   2   1     2957.83     3459.23     28.71 o 
   4   2   1     1989.18     2115.25     21.46 o 
   5   2   1      972.87      960.16     10.15 o 
   6   2   1      203.12      196.93      2.79 o 
   7   2   1      152.02      153.91      2.43 o 
   8   2   1       17.98       20.37      1.16 o 
   9   2   1      646.53      630.15     10.08 o 
  10   2   1     2448.24     2337.32     40.57 o 
  11   2   1       66.60       65.76      3.49 o 
  12   2   1        5.13        5.87      2.09 o 
  13   2   1       54.10       52.49      5.01 o 
  14   2   1       10.32        8.98      3.21 o 
 -15   3   1       11.97       18.73      4.11 o 
 -14   3   1      376.35      364.96     14.13 o 
 -13   3   1       87.73       81.82      4.10 o 
 -12   3   1       23.76       24.44      2.57 o 
 -11   3   1      948.19      938.49     17.96 o 
 -10   3   1      120.24      112.18      4.11 o 
  -9   3   1      116.26      112.18      3.95 o 
  -8   3   1      353.87      333.52      4.28 o 
  -7   3   1       27.83       31.18      1.03 o 
  -6   3   1      424.81      483.32      5.75 o 
  -5   3   1      107.99      126.20      1.98 o 
  -4   3   1     4168.28     4675.27     42.01 o 
  -3   3   1     7482.30     7218.72     68.76 o 
  -2   3   1      792.11      891.07      8.29 o 
  -1   3   1     3474.00     3474.59     29.61 o 
   0   3   1      238.60      252.40      2.63 o 
   1   3   1      794.55      777.21      6.71 o 
   2   3   1      233.17      279.52      3.01 o 
   3   3   1      592.03      549.50      5.37 o 
   4   3   1     1134.87     1212.97     13.96 o 
   5   3   1      383.98      393.40      6.19 o 
   6   3   1      889.35      898.49     12.42 o 
   7   3   1      727.00      715.60     10.45 o 
   8   3   1        7.03        6.29      1.71 o 
   9   3   1      140.32      138.02      5.09 o 
  10   3   1       25.06       27.28      2.48 o 
  11   3   1      378.01      352.55      8.37 o 
  12   3   1       20.46       18.46      2.99 o 
  13   3   1       94.57       90.23      6.67 o 
  14   3   1      266.88      269.54     11.30 o 
 -15   4   1      254.00      279.29     12.20 o 
 -14   4   1      552.26      538.15     19.28 o 
 -13   4   1      321.95      315.07     12.23 o 
 -12   4   1       51.16       51.94      4.07 o 
 -11   4   1        0.04        0.49      1.79 o 
 -10   4   1       13.52       14.67      2.07 o 
  -9   4   1      317.72      309.23      8.26 o 
  -8   4   1      359.55      357.49      6.78 o 
  -7   4   1      752.39      785.05     14.18 o 
  -6   4   1      721.68      717.03     11.41 o 
  -5   4   1     1219.59     1290.81     15.65 o 
  -4   4   1      130.74      141.96      1.84 o 
  -3   4   1      729.72      741.89      6.99 o 
  -2   4   1        0.00        1.46      0.41 o 
  -1   4   1     5581.35     5953.28     50.51 o 
   0   4   1       14.06        7.37      0.55 o 
   1   4   1     4718.85     4607.79     39.23 o 
   2   4   1      459.52      569.30      5.34 o 
   3   4   1      705.00      723.09      8.67 o 
   4   4   1       38.54       40.74      1.39 o 
   5   4   1      540.34      524.91      7.76 o 
   6   4   1       43.90       46.79      2.39 o 
   7   4   1      306.00      294.64      5.67 o 
   8   4   1      101.06      100.26      4.11 o 
   9   4   1      502.52      487.39     10.28 o 
  10   4   1       28.75       26.81      2.47 o 
  11   4   1        2.76        1.65      1.90 o 
  12   4   1        1.06        0.38      2.27 o 
  13   4   1        0.36        2.82      3.34 o 
  14   4   1        0.80       -2.57      3.34 o 
 -15   5   1        9.13       15.27      4.49 o 
 -14   5   1      156.98      148.14      8.86 o 
 -13   5   1      669.89      647.95     22.63 o 
 -12   5   1       38.51       40.49      3.09 o 
 -11   5   1       21.20       18.21      2.33 o 
 -10   5   1       14.55       15.05      2.11 o 
  -9   5   1       84.05       78.41      3.59 o 
  -8   5   1      947.93      875.41     16.42 o 
  -7   5   1     3389.86     3229.56     46.56 o 
  -6   5   1     2637.04     2633.58     38.16 o 
  -5   5   1       25.88       28.80      1.41 o 
  -4   5   1     1451.95     1587.92     15.31 o 
  -3   5   1       29.67       48.23      1.51 o 
  -2   5   1     3179.23     3225.14     28.87 o 
  -1   5   1     3260.41     3516.48     30.14 o 
   0   5   1    12717.83    13222.00    151.67 o 
   1   5   1     1379.39     1283.50     11.82 o 
   2   5   1      349.28      417.37      4.86 o 
   3   5   1        0.57        0.06      0.75 o 
   4   5   1      195.48      204.70      3.42 o 
   5   5   1      299.30      275.53      4.63 o 
   6   5   1     1654.92     1672.85     22.40 o 
   7   5   1     2736.04     2751.09     36.03 o 
   8   5   1      287.64      287.52      6.85 o 
   9   5   1      440.76      420.11      9.19 o 
  10   5   1      400.66      395.53      8.98 o 
  11   5   1      798.32      782.32     15.63 o 
  12   5   1      681.79      661.03     16.09 o 
  13   5   1        5.23        2.95      3.72 o 
  14   5   1       90.17       95.10      7.57 o 
 -14   6   1      352.88      349.63     15.16 o 
 -13   6   1      120.99      120.80      5.97 o 
 -12   6   1      105.74      107.24      4.54 o 
 -11   6   1      281.65      273.72      7.79 o 
 -10   6   1     1249.99     1222.45     22.62 o 
  -9   6   1      173.72      166.31      5.54 o 
  -8   6   1      153.29      159.39      5.32 o 
  -7   6   1      228.30      220.02      6.45 o 
  -6   6   1       31.08       30.01      2.33 o 
  -5   6   1      190.03      188.69      3.63 o 
  -4   6   1     1866.33     1932.03     23.30 o 
  -3   6   1      494.97      510.64      5.42 o 
  -2   6   1      392.73      427.89      4.64 o 
  -1   6   1      695.47      739.89      7.16 o 
   0   6   1      223.13      241.25      2.82 o 
   1   6   1       86.26       96.30      1.65 o 
   2   6   1       95.10       94.33      1.89 o 
   3   6   1       78.53       72.50      1.91 o 
   4   6   1     2216.17     2171.51     26.24 o 
   5   6   1     1376.17     1366.84     20.28 o 
   6   6   1     5761.81     5608.92     71.95 o 
   7   6   1       16.79       17.35      1.34 o 
   8   6   1      124.07      112.50      3.93 o 
   9   6   1      277.03      273.86      6.71 o 
  10   6   1      120.11      119.57      5.76 o 
  11   6   1      104.21      100.99      4.44 o 
  12   6   1      442.91      408.59     16.45 o 
  13   6   1        0.32       -1.28      3.72 o 
 -14   7   1       41.21       37.73      6.03 o 
 -13   7   1       60.64       68.15      7.32 o 
 -12   7   1        0.78       -0.28      3.18 o 
 -11   7   1      546.61      529.43     11.43 o 
 -10   7   1        9.25       10.73      1.97 o 
  -9   7   1      368.93      393.99      7.67 o 
  -8   7   1       12.35       13.57      1.91 o 
  -7   7   1      688.43      673.82     11.29 o 
  -6   7   1     1406.68     1400.77     19.07 o 
  -5   7   1      642.56      679.73      9.89 o 
  -4   7   1     2611.42     2716.50     35.93 o 
  -3   7   1     4068.38     4027.17     40.82 o 
  -2   7   1      627.93      650.40      6.12 o 
  -1   7   1        5.01        7.85      0.70 o 
   0   7   1       65.09       80.18      1.47 o 
   1   7   1     2116.75     2213.43     21.37 o 
   2   7   1        7.96       10.04      1.03 o 
   3   7   1     2106.24     2017.96     26.84 o 
   4   7   1       33.51       35.38      1.50 o 
   5   7   1      115.77      116.59      2.62 o 
   6   7   1      249.99      247.27      4.36 o 
   7   7   1        1.69        3.19      0.90 o 
   8   7   1     1026.88     1026.58     16.48 o 
   9   7   1     1427.10     1404.46     25.50 o 
  10   7   1      957.72      950.23     19.73 o 
  11   7   1        0.05       -0.96      6.61 o 
  12   7   1      114.92      105.77      8.73 o 
  13   7   1        6.24        4.36      4.62 o 
 -14   8   1       67.32       71.36      7.96 o 
 -13   8   1       57.18       43.12      6.55 o 
 -12   8   1      354.48      362.72     12.46 o 
 -11   8   1      207.93      226.27     19.07 o 
 -10   8   1       24.98       24.39      4.03 o 
  -9   8   1      517.84      541.29      9.83 o 
  -8   8   1      600.93      610.58     10.67 o 
  -7   8   1        5.23        8.37      1.81 o 
  -6   8   1       12.77       12.73      1.34 o 
  -5   8   1      411.91      402.94      6.52 o 
  -4   8   1      394.02      388.69      6.28 o 
  -3   8   1     1261.97     1280.58     14.42 o 
  -2   8   1     1094.03     1170.95     10.54 o 
  -1   8   1       74.89       76.92      1.54 o 
   0   8   1      758.15      772.89      8.05 o 
   1   8   1      226.92      232.19      3.22 o 
   2   8   1     1208.77     1253.06     15.66 o 
   3   8   1        0.88        4.16      1.21 o 
   4   8   1      200.20      200.38      3.83 o 
   5   8   1      271.00      261.90      5.16 o 
   6   8   1       54.45       45.52      3.22 o 
   7   8   1     1052.71     1010.84     23.79 o 
   8   8   1       50.07       55.26      3.74 o 
   9   8   1       17.65       14.24      3.43 o 
  10   8   1       19.80       19.54      3.75 o 
  11   8   1       23.02       30.41      5.52 o 
  12   8   1       24.97       23.10      5.39 o 
  13   8   1       46.85       44.27      6.54 o 
 -14   9   1       16.98       19.50      5.52 o 
 -13   9   1      234.03      223.81     12.58 o 
 -12   9   1      389.61      379.11     16.57 o 
 -11   9   1      158.12      179.28     10.98 o 
 -10   9   1      160.65      167.88     13.80 o 
  -9   9   1       80.08       85.09      3.07 o 
  -8   9   1      456.87      446.28      9.33 o 
  -7   9   1       51.06       53.60      2.75 o 
  -6   9   1       31.62       26.80      1.63 o 
  -5   9   1     1059.51     1036.89     14.65 o 
  -4   9   1     1659.25     1652.69     22.31 o 
  -3   9   1      841.42      875.98      9.48 o 
  -2   9   1      155.85      158.93      2.35 o 
  -1   9   1     2611.48     2648.46     22.91 o 
   0   9   1     1469.24     1472.41     14.51 o 
   1   9   1      670.29      704.43      7.51 o 
   2   9   1       39.19       42.18      1.99 o 
   3   9   1       43.20       38.81      2.48 o 
   4   9   1      348.40      341.71      5.78 o 
   5   9   1      813.70      838.45     13.50 o 
   6   9   1       35.04       39.59      3.22 o 
   7   9   1      578.66      605.18     12.88 o 
   8   9   1       82.08       87.67      4.69 o 
   9   9   1      500.38      535.17     15.30 o 
  10   9   1      145.32      149.89      7.71 o 
  11   9   1        7.31        8.47      4.88 o 
  12   9   1       54.44       56.85      7.44 o 
 -13  10   1      178.61      176.52     11.30 o 
 -12  10   1      126.29      144.66     11.04 o 
 -11  10   1      139.26      133.31     10.01 o 
 -10  10   1      101.10      100.47      8.83 o 
  -9  10   1       23.01       32.66      3.40 o 
  -8  10   1      390.70      395.30      7.77 o 
  -7  10   1        5.08        6.75      2.69 o 
  -6  10   1      352.06      368.17      7.57 o 
  -5  10   1      212.22      211.19      5.77 o 
  -4  10   1      188.06      184.90      3.95 o 
  -3  10   1       26.48       26.99      1.23 o 
  -2  10   1      281.03      294.84      3.82 o 
  -1  10   1      120.67      131.30      2.52 o 
   0  10   1      579.16      593.53      6.97 o 
   1  10   1     2223.26     2229.19     26.04 o 
   2  10   1        1.48        1.96      1.34 o 
   3  10   1     1462.21     1466.73     22.46 o 
   4  10   1        0.02        0.55      1.37 o 
   5  10   1      282.90      275.13      5.78 o 
   6  10   1      437.61      446.64     10.33 o 
   7  10   1        0.04        2.61      3.16 o 
   8  10   1       14.41       21.11      3.08 o 
   9  10   1       10.54       11.07      3.49 o 
  10  10   1        0.02        0.25      3.21 o 
  11  10   1       31.26       35.16      6.54 o 
  12  10   1       55.62       63.27      7.70 o 
 -13  11   1       10.32       12.96      5.39 o 
 -12  11   1       14.32       11.16      5.26 o 
 -11  11   1       14.30       22.58      4.34 o 
 -10  11   1      202.54      208.93      7.32 o 
  -9  11   1      631.27      631.47     13.97 o 
  -8  11   1        0.97        0.67      1.44 o 
  -7  11   1      555.88      560.72     10.23 o 
  -6  11   1       91.20      100.68      4.84 o 
  -5  11   1     1825.24     1793.42     27.27 o 
  -4  11   1       72.53       81.88      3.25 o 
  -3  11   1      415.00      399.04      6.11 o 
  -2  11   1      666.92      650.70     10.70 o 
  -1  11   1     1038.36      985.63     17.38 o 
   0  11   1       14.05       13.72      2.45 o 
   1  11   1      100.52       97.81      2.62 o 
   2  11   1        5.23        9.08      2.40 o 
   3  11   1      119.13      121.95      4.55 o 
   4  11   1       92.94      108.22      4.64 o 
   5  11   1       65.60       71.45      3.01 o 
   6  11   1      200.12      218.72      6.75 o 
   7  11   1       33.23       38.14      5.72 o 
   8  11   1       97.44       89.78      5.10 o 
   9  11   1      183.17      181.58     11.30 o 
  10  11   1       29.41       33.26      4.80 o 
  11  11   1      148.61      138.38     10.91 o 
 -12  12   1       22.74       18.09      6.03 o 
 -11  12   1     1202.76     1267.79     41.72 o 
 -10  12   1      797.49      830.80     17.78 o 
  -9  12   1      154.72      158.29      6.46 o 
  -8  12   1       56.32       53.57      7.45 o 
  -7  12   1       45.59       43.85      3.67 o 
  -6  12   1        6.07        5.74      1.91 o 
  -5  12   1     1609.78     1613.61     34.70 o 
  -4  12   1      763.86      765.74     28.63 o 
  -3  12   1      122.34      121.68      2.84 o 
  -2  12   1      149.25      149.12      4.25 o 
  -1  12   1       15.30       13.35      1.94 o 
   0  12   1      189.14      181.97      5.61 o 
   1  12   1      226.60      220.81      7.45 o 
   2  12   1       40.46       46.59      5.26 o 
   3  12   1     2120.16     2095.42     60.54 o 
   4  12   1      540.55      538.20     19.80 o 
   5  12   1      643.63      651.70     11.59 o 
   6  12   1        4.48        9.07      2.69 o 
   7  12   1      468.72      482.74     11.58 o 
   8  12   1      203.17      210.46      9.66 o 
   9  12   1       82.31       83.37      5.38 o 
  10  12   1       14.22       14.88      5.90 o 
  11  12   1        3.66        7.44      5.52 o 
 -11  13   1       10.74       12.96      5.90 o 
 -10  13   1      389.36      408.92     13.13 o 
  -9  13   1        5.31        6.67      3.63 o 
  -8  13   1      623.36      600.56     22.89 o 
  -7  13   1       36.98       31.57      5.90 o 
  -6  13   1      714.68      700.90     24.70 o 
  -5  13   1       18.00       14.24      4.49 o 
  -4  13   1       48.32       55.06      6.03 o 
  -3  13   1      125.54      126.14      3.09 o 
  -2  13   1      449.26      432.72     10.36 o 
  -1  13   1       33.66       34.71      2.94 o 
   0  13   1      165.77      141.89      5.02 o 
   1  13   1       80.34       79.20      5.01 o 
   2  13   1     1351.59     1301.68     39.33 o 
   3  13   1      802.68      821.54     27.28 o 
   4  13   1      162.37      175.12     10.27 o 
   5  13   1       18.64       19.51      2.47 o 
   6  13   1       60.85       46.20      6.80 o 
   7  13   1        0.66        3.16      3.49 o 
   8  13   1      718.43      723.49     19.05 o 
   9  13   1       77.52       89.72     10.59 o 
  10  13   1       13.97       18.35      6.29 o 
 -10  14   1      593.95      628.93     25.45 o 
  -9  14   1       54.27       49.02      7.57 o 
  -8  14   1       50.20       46.33      7.19 o 
  -7  14   1       26.63       29.39      6.03 o 
  -6  14   1      517.38      527.37     20.31 o 
  -5  14   1       24.13       36.44      5.52 o 
  -4  14   1       74.41       77.91      7.19 o 
  -3  14   1      194.48      209.17     10.27 o 
  -2  14   1      123.99      118.41      4.50 o 
  -1  14   1        9.23       10.10      4.68 o 
   0  14   1     2379.03     2281.85     45.06 o 
   1  14   1      285.54      278.94      7.22 o 
   2  14   1      712.27      746.72     24.83 o 
   3  14   1      144.28      144.17      8.99 o 
   4  14   1      943.14      973.90     32.05 o 
   5  14   1        1.15        1.09      2.13 o 
   6  14   1      124.34      124.90     10.27 o 
   7  14   1      185.39      196.56     12.71 o 
   8  14   1       85.06       98.70     10.14 o 
   9  14   1        0.02       -5.00      5.00 o 
 -10  15   1      138.13      139.92     12.32 o 
  -9  15   1      224.06      242.54     14.51 o 
  -8  15   1      106.78      107.69     10.01 o 
  -7  15   1        0.01        6.67      5.00 o 
  -6  15   1       33.67       42.73      6.54 o 
  -5  15   1      211.99      235.36     12.33 o 
  -4  15   1        4.59        5.90      4.23 o 
  -3  15   1       29.98       29.00      4.88 o 
  -2  15   1      342.20      337.00      8.56 o 
  -1  15   1       94.46       84.25      4.21 o 
   0  15   1      537.15      542.41     12.57 o 
   1  15   1       30.34       32.05      4.88 o 
   2  15   1        7.34       13.34      4.36 o 
   3  15   1       18.66       13.60      4.75 o 
   4  15   1      636.72      641.34     23.66 o 
   5  15   1       42.16       46.31      3.65 o 
   6  15   1      278.68      291.65     14.90 o 
   7  15   1        1.30       -0.64      5.39 o 
   8  15   1       51.74       52.10      8.34 o 
   9  15   1       14.91        8.08      6.67 o 
  -9  16   1       21.33       26.43      6.93 o 
  -8  16   1        2.20        5.13      5.52 o 
  -7  16   1       48.20       47.35      7.31 o 
  -6  16   1       29.91       30.03      6.29 o 
  -5  16   1       48.40       36.57      6.29 o 
  -4  16   1      174.86      180.64     10.27 o 
  -3  16   1       38.94       39.53      5.39 o 
  -2  16   1       51.56       49.53      5.13 o 
  -1  16   1      452.58      472.13     11.40 o 
   0  16   1      197.93      202.00      6.27 o 
   1  16   1      430.67      410.79     15.68 o 
   2  16   1        0.68        0.64      3.85 o 
   3  16   1      479.36      466.99     18.63 o 
   4  16   1      566.26      534.98     20.95 o 
   5  16   1        0.17       -4.49      4.49 o 
   6  16   1       43.86       41.32      7.31 o 
   7  16   1       74.21       63.27      8.73 o 
  -7  17   1      115.66      125.40     10.78 o 
  -6  17   1       59.68       65.71      7.96 o 
  -5  17   1      245.42      247.83     12.97 o 
  -4  17   1        3.13        6.67      4.23 o 
  -3  17   1        8.91        6.54      4.23 o 
  -2  17   1       28.09       28.74      4.62 o 
  -1  17   1      220.38      208.65      6.44 o 
   0  17   1       78.85       81.17      8.73 o 
   1  17   1        7.20        5.65      3.85 o 
   2  17   1       73.36       64.94      6.93 o 
   3  17   1       22.04       24.00      5.52 o 
   4  17   1       51.26       60.19      7.57 o 
   5  17   1      392.01      419.04     18.50 o 
   6  17   1        0.67       -3.72      5.00 o 
  -6  18   1       16.83       18.09      5.65 o 
  -5  18   1       90.67       79.70      8.21 o 
  -4  18   1        8.78        6.80      4.62 o 
  -3  18   1       18.65       16.55      4.62 o 
  -2  18   1      163.19      154.95      8.73 o 
  -1  18   1       52.74       51.90      3.35 o 
   0  18   1        4.62        2.76      1.90 o 
   1  18   1       19.54       26.18      4.75 o 
   2  18   1        0.22        0.64      3.85 o 
   3  18   1      362.19      348.48     15.41 o 
   4  18   1        2.90        5.39      5.00 o 
   5  18   1      296.75      318.23     16.05 o 
  -3  19   1        7.64        3.72      4.11 o 
  -2  19   1      169.64      177.16      9.24 o 
  -1  19   1      266.95      281.39     12.46 o 
   0  19   1       86.21       82.91      6.42 o 
   1  19   1       12.44        9.37      3.98 o 
   2  19   1       60.97       61.09      6.80 o 
 -14   0   2      493.51      498.87     16.32 o 
 -12   0   2        0.17        4.85      2.28 o 
 -10   0   2      930.46      898.58     20.37 o 
  -8   0   2     1831.47     1774.63     36.65 o 
  -6   0   2     2973.83     2999.44     44.31 o 
  -4   0   2      821.22      789.74     12.19 o 
  -2   0   2        3.67        1.23      0.78 o 
   2   0   2      174.46      151.56      2.79 o 
   4   0   2      691.56      661.64     13.57 o 
   6   0   2      183.21      173.02      5.32 o 
   8   0   2      269.26      259.88     26.20 o 
  10   0   2       67.39       67.97      8.66 o 
  12   0   2      246.95      255.54      8.99 o 
 -15   1   2      154.97      154.30      7.83 o 
 -14   1   2        5.40        9.90      2.09 o 
 -13   1   2       38.39       38.58      3.04 o 
 -12   1   2      384.47      385.13      8.44 o 
 -11   1   2       21.71       21.94      1.97 o 
 -10   1   2      201.77      185.94      4.45 o 
  -9   1   2       25.57       24.84      1.94 o 
  -8   1   2       41.65       38.61      1.63 o 
  -7   1   2        4.95        3.25      0.88 o 
  -6   1   2     1254.79     1240.32     12.33 o 
  -5   1   2      534.63      543.19      5.87 o 
  -4   1   2      542.66      579.45      5.87 o 
  -3   1   2      550.56      561.08      6.01 o 
  -2   1   2      371.72      301.32      3.30 o 
   0   1   2     2876.81     2919.64     26.34 o 
   1   1   2       77.37       86.69      1.88 o 
   2   1   2     5989.76     6102.55     55.09 o 
   3   1   2      762.62      784.18      7.84 o 
   4   1   2       15.02       13.30      0.83 o 
   5   1   2        1.08        0.74      0.76 o 
   6   1   2      736.47      735.71      9.19 o 
   7   1   2       17.76       20.46      1.73 o 
   8   1   2      859.80      805.71     12.94 o 
   9   1   2      140.61      129.77      3.57 o 
  10   1   2       24.90       28.70      2.01 o 
  11   1   2       78.01       84.72      2.81 o 
  12   1   2       18.11       14.63      3.21 o 
  13   1   2      301.57      324.28     11.17 o 
 -15   2   2      362.64      359.28     13.74 o 
 -14   2   2       63.46       65.71      5.90 o 
 -13   2   2       85.39       85.30      5.69 o 
 -12   2   2       35.78       34.85      2.16 o 
 -11   2   2      771.89      757.13     14.34 o 
 -10   2   2     2451.30     2340.27     34.39 o 
  -9   2   2      170.33      173.25      4.07 o 
  -8   2   2     1133.23     1103.46     17.13 o 
  -7   2   2     2628.53     2670.65     26.78 o 
  -6   2   2      165.83      163.94      2.50 o 
  -5   2   2        6.99        4.83      0.74 o 
  -4   2   2     8788.45     8602.76     80.89 o 
  -3   2   2     2329.88     2349.07     21.35 o 
  -2   2   2      499.99      548.13      5.87 o 
  -1   2   2      223.49      218.68      2.57 o 
   0   2   2       50.15       63.65      1.64 o 
   1   2   2     1145.36     1240.81     11.76 o 
   2   2   2     2944.08     3061.43     30.38 o 
   3   2   2     1440.56     1454.97     14.20 o 
   4   2   2     1659.79     1684.25     19.37 o 
   5   2   2       37.41       33.51      1.21 o 
   6   2   2      718.97      735.65      7.96 o 
   7   2   2      508.45      496.76      7.40 o 
   8   2   2     1728.99     1679.12     25.03 o 
   9   2   2       29.31       28.14      1.77 o 
  10   2   2        5.71        6.25      2.05 o 
  11   2   2       81.27       82.76      4.10 o 
  12   2   2       38.03       32.47      4.49 o 
  13   2   2       13.21       11.29      3.46 o 
 -15   3   2      154.26      150.07      8.73 o 
 -14   3   2      127.89      137.99      8.22 o 
 -13   3   2      105.72      107.38      7.94 o 
 -12   3   2      203.11      204.02      6.20 o 
 -11   3   2     1300.48     1268.57     19.58 o 
 -10   3   2       13.90       11.87      1.55 o 
  -9   3   2      615.27      594.28      8.99 o 
  -8   3   2      607.55      585.77      8.25 o 
  -7   3   2      681.52      683.26      8.21 o 
  -6   3   2      776.60      755.40      7.86 o 
  -5   3   2     5834.74     5708.81     64.27 o 
  -4   3   2      200.18      210.50      2.80 o 
  -3   3   2      799.35      843.03      7.82 o 
  -2   3   2        0.59        5.38      0.75 o 
  -1   3   2      469.63      427.97      4.59 o 
   0   3   2        4.22       -0.23      0.60 o 
   1   3   2      132.69      130.74      1.96 o 
   2   3   2     2416.75     2448.00     22.22 o 
   3   3   2     6545.90     6480.03     80.85 o 
   4   3   2       64.91       63.46      1.65 o 
   5   3   2      137.88      151.33      2.41 o 
   6   3   2      283.82      296.69      4.12 o 
   7   3   2      148.80      145.60      2.85 o 
   8   3   2      181.97      169.17      6.95 o 
   9   3   2     1279.29     1263.18     23.38 o 
  10   3   2      492.13      496.56     10.95 o 
  11   3   2      145.96      144.46      5.97 o 
  12   3   2       64.65       65.45      6.03 o 
  13   3   2       18.62       12.32      3.85 o 
 -15   4   2       30.93       28.74      5.13 o 
 -14   4   2      143.44      122.08      7.96 o 
 -13   4   2       36.78       42.40      3.44 o 
 -12   4   2      479.22      493.56     11.14 o 
 -11   4   2      102.83      101.18      4.48 o 
 -10   4   2      372.73      392.15     11.79 o 
  -9   4   2      234.29      231.46      3.82 o 
  -8   4   2     1790.79     1809.51     21.43 o 
  -7   4   2      494.62      505.97      6.37 o 
  -6   4   2      620.69      592.23      6.37 o 
  -5   4   2        2.45        1.70      0.74 o 
  -4   4   2      187.47      179.88      2.99 o 
  -3   4   2       84.68       71.69      1.59 o 
  -2   4   2     1335.44     1365.09     12.23 o 
  -1   4   2      845.71      867.86      8.04 o 
   0   4   2     2244.54     2265.11     20.88 o 
   1   4   2       22.45       21.21      0.91 o 
   2   4   2      640.95      678.97      7.07 o 
   3   4   2     4497.49     4507.35     46.52 o 
   4   4   2      181.17      201.11      2.76 o 
   5   4   2      630.18      603.24      7.26 o 
   6   4   2      876.54      893.04     13.05 o 
   7   4   2     3404.75     3257.10     55.60 o 
   8   4   2       96.87       93.99      3.95 o 
   9   4   2        7.77        9.83      2.08 o 
  10   4   2        0.94        1.88      1.96 o 
  11   4   2      361.28      357.11     10.26 o 
  12   4   2       55.24       50.95      5.78 o 
  13   4   2       70.26       70.97      6.55 o 
 -15   5   2      426.02      419.33     16.83 o 
 -14   5   2       64.06       63.66      6.93 o 
 -13   5   2       45.70       41.50      5.77 o 
 -12   5   2       17.30       21.40      2.70 o 
 -11   5   2        2.74        4.33      2.08 o 
 -10   5   2      273.96      270.40      7.11 o 
  -9   5   2      440.84      427.60      8.24 o 
  -8   5   2      355.41      353.01      5.39 o 
  -7   5   2      504.78      527.90      6.62 o 
  -6   5   2       49.64       62.01      2.14 o 
  -5   5   2      921.42      914.62      9.29 o 
  -4   5   2     3739.01     3841.59     36.21 o 
  -3   5   2      301.49      320.54      4.65 o 
  -2   5   2       69.39       79.33      1.63 o 
  -1   5   2     7171.08     7185.67     61.18 o 
   0   5   2      483.56      470.71      4.80 o 
   1   5   2       15.30       21.35      0.95 o 
   2   5   2       94.49      107.36      2.30 o 
   3   5   2      277.61      282.81      4.33 o 
   4   5   2     1650.98     1634.30     16.08 o 
   5   5   2      471.20      474.63      7.04 o 
   6   5   2        9.92       12.90      1.63 o 
   7   5   2      480.43      454.11      9.83 o 
   8   5   2        0.18        3.25      1.71 o 
   9   5   2       10.68       11.74      2.20 o 
  10   5   2      245.98      237.70      6.72 o 
  11   5   2        6.10        5.97      2.52 o 
  12   5   2        4.08        8.73      3.98 o 
  13   5   2      348.80      362.08     15.03 o 
 -15   6   2      138.84      119.89      9.37 o 
 -14   6   2       91.51       93.18      8.21 o 
 -13   6   2        2.71        0.21      2.89 o 
 -12   6   2      339.44      354.21      8.96 o 
 -11   6   2      389.23      371.22      8.98 o 
 -10   6   2       36.08       31.68      2.85 o 
  -9   6   2       28.39       34.06      3.30 o 
  -8   6   2       36.53       39.77      2.46 o 
  -7   6   2     1123.52     1057.46     14.94 o 
  -6   6   2      122.08      130.07      2.69 o 
  -5   6   2        0.05        0.47      0.77 o 
  -4   6   2      505.88      491.03      6.69 o 
  -3   6   2      158.41      148.96      2.38 o 
  -2   6   2      124.81      127.43      2.23 o 
  -1   6   2     2259.20     2319.07     22.55 o 
   0   6   2     1839.74     1893.84     16.77 o 
   1   6   2       11.37       12.47      0.94 o 
   2   6   2     1702.94     1685.13     16.59 o 
   3   6   2        0.32        0.36      0.67 o 
   4   6   2     1017.33      972.92     12.80 o 
   5   6   2      743.14      736.27     10.13 o 
   6   6   2      154.27      157.60      3.85 o 
   7   6   2      198.06      194.23      4.89 o 
   8   6   2      506.07      475.01     10.39 o 
   9   6   2      257.97      263.84      6.95 o 
  10   6   2      286.03      269.33      7.29 o 
  11   6   2      386.36      368.18     10.47 o 
  12   6   2      300.67      302.96     13.74 o 
 -14   7   2        0.28       -2.18      4.11 o 
 -13   7   2        2.21        7.71      7.38 o 
 -12   7   2       26.41       26.35      2.93 o 
 -11   7   2       13.22        9.95      2.36 o 
 -10   7   2       20.77       22.27      2.57 o 
  -9   7   2      293.89      273.61      8.05 o 
  -8   7   2      205.55      206.44      5.10 o 
  -7   7   2       39.22       45.44      3.09 o 
  -6   7   2        4.60        6.48      0.92 o 
  -5   7   2      189.55      205.21      3.11 o 
  -4   7   2     1450.96     1478.15     15.36 o 
  -3   7   2      287.30      293.52      3.95 o 
  -2   7   2     3924.42     3989.19     40.13 o 
  -1   7   2       15.28       16.10      0.95 o 
   0   7   2     1605.60     1609.79     15.80 o 
   1   7   2       69.44       84.80      1.77 o 
   2   7   2       60.35       59.10      1.53 o 
   3   7   2       21.80       27.15      1.97 o 
   4   7   2       82.18       86.85      3.37 o 
   5   7   2      118.06      115.48      3.34 o 
   6   7   2       22.24       23.20      2.05 o 
   7   7   2       81.61       76.58      3.61 o 
   8   7   2        1.58        1.01      1.72 o 
   9   7   2      214.59      215.41      9.67 o 
  10   7   2      240.19      250.33      9.25 o 
  11   7   2        2.36        5.13      4.49 o 
  12   7   2      183.09      157.14     10.14 o 
 -14   8   2      326.11      339.97     15.67 o 
 -13   8   2      134.51      122.72      9.88 o 
 -12   8   2      384.82      399.71     11.59 o 
 -11   8   2        1.38        1.90      2.17 o 
 -10   8   2      857.27      878.39     15.10 o 
  -9   8   2       76.73       87.97      4.09 o 
  -8   8   2      233.51      236.05      5.65 o 
  -7   8   2      149.83      146.60      4.21 o 
  -6   8   2      272.10      269.92      4.72 o 
  -5   8   2       19.83       26.06      1.92 o 
  -4   8   2      314.82      298.20      4.30 o 
  -3   8   2       63.44       74.35      1.80 o 
  -2   8   2       79.82       76.44      2.12 o 
  -1   8   2       40.41       37.43      1.71 o 
   0   8   2       52.04       46.12      1.47 o 
   1   8   2      672.34      703.71      7.60 o 
   2   8   2      185.33      195.41      3.74 o 
   3   8   2      502.32      489.35      7.28 o 
   4   8   2      220.84      224.35      4.76 o 
   5   8   2      464.95      446.38      7.68 o 
   6   8   2      891.54      898.22     14.92 o 
   7   8   2       35.54       38.11      3.15 o 
   8   8   2      316.32      320.91      7.87 o 
   9   8   2       23.18       25.82      2.43 o 
  10   8   2       34.07       31.44      5.77 o 
  11   8   2       62.37       67.38      7.57 o 
  12   8   2       16.14       16.42      5.13 o 
 -14   9   2       60.32       65.19      8.21 o 
 -13   9   2      195.20      210.68     12.45 o 
 -12   9   2      242.03      244.88     13.23 o 
 -11   9   2      146.07      146.96      5.44 o 
 -10   9   2       34.00       40.44      2.84 o 
  -9   9   2       27.49       22.93      2.33 o 
  -8   9   2        3.29        2.68      1.96 o 
  -7   9   2     1672.43     1678.83     25.87 o 
  -6   9   2     1231.05     1210.23     19.17 o 
  -5   9   2      631.05      637.36      8.41 o 
  -4   9   2      179.15      183.22      3.43 o 
  -3   9   2      642.50      634.70      8.70 o 
  -2   9   2      738.24      729.05      8.56 o 
  -1   9   2      647.34      679.98      9.60 o 
   0   9   2     1131.31     1096.25     14.20 o 
   1   9   2      595.79      561.84      7.19 o 
   2   9   2        2.93        1.96      0.90 o 
   3   9   2      167.73      158.59      3.92 o 
   4   9   2        0.01        0.23      1.39 o 
   5   9   2     1219.73     1176.95     17.14 o 
   6   9   2     1020.23     1006.45     18.38 o 
   7   9   2      284.80      287.70      6.41 o 
   8   9   2       45.95       42.02      4.64 o 
   9   9   2       68.60       75.15      5.98 o 
  10   9   2      286.32      311.82     14.77 o 
  11   9   2      411.67      447.20     18.88 o 
 -13  10   2      233.71      231.51     13.10 o 
 -12  10   2       23.30       11.04      5.52 o 
 -11  10   2      769.45      800.34     31.64 o 
 -10  10   2        0.67        2.97      1.95 o 
  -9  10   2     1024.62     1045.28     17.50 o 
  -8  10   2     1004.64     1051.66     17.43 o 
  -7  10   2      288.19      294.35      6.56 o 
  -6  10   2      974.00      956.60     15.79 o 
  -5  10   2      112.97      116.37      3.65 o 
  -4  10   2      387.78      383.45      7.17 o 
  -3  10   2       92.79       75.66      3.41 o 
  -2  10   2     1219.09     1211.59     18.70 o 
  -1  10   2      687.94      670.32     11.19 o 
   0  10   2     2143.24     2158.21     31.92 o 
   1  10   2        1.95        4.20      1.15 o 
   2  10   2       72.47       76.92      2.38 o 
   3  10   2      151.34      144.11      5.09 o 
   4  10   2       53.64       56.24      2.78 o 
   5  10   2     1494.82     1499.16     23.46 o 
   6  10   2      701.28      713.14     12.51 o 
   7  10   2      116.59      115.17      3.83 o 
   8  10   2       21.56       20.08      3.94 o 
   9  10   2      153.94      161.47      8.38 o 
  10  10   2       33.93       32.47      6.54 o 
  11  10   2       61.37       61.47      7.70 o 
 -13  11   2        0.61        0.90      5.00 o 
 -12  11   2      166.38      180.75     12.07 o 
 -11  11   2      130.23      136.66      8.34 o 
 -10  11   2       30.20       29.02      2.70 o 
  -9  11   2       85.78       85.01      5.19 o 
  -8  11   2      465.86      464.57      9.30 o 
  -7  11   2       10.19        9.79      2.06 o 
  -6  11   2      257.41      263.24      6.18 o 
  -5  11   2        1.40        2.59      1.13 o 
  -4  11   2       16.99       21.51      2.00 o 
  -3  11   2     1695.86     1648.51     28.17 o 
  -2  11   2     1269.98     1206.24     21.19 o 
  -1  11   2     1401.55     1357.48     23.68 o 
   0  11   2      144.53      134.06      4.34 o 
   1  11   2      567.13      561.95     11.01 o 
   2  11   2       12.55       11.36      2.01 o 
   3  11   2       46.65       46.13      2.49 o 
   4  11   2      943.72      947.53     18.00 o 
   5  11   2       17.15       18.58      2.74 o 
   6  11   2      747.29      788.73     20.62 o 
   7  11   2       13.07        7.85      3.41 o 
   8  11   2        1.73        8.45      3.67 o 
   9  11   2       17.91       17.32      5.65 o 
  10  11   2      205.63      219.68     13.22 o 
 -12  12   2      350.33      351.68     17.34 o 
 -11  12   2       78.26       89.33      9.24 o 
 -10  12   2       28.59       38.11      4.84 o 
  -9  12   2      256.12      255.56     11.23 o 
  -8  12   2     1005.99     1036.04     19.67 o 
  -7  12   2       16.28       16.67      2.96 o 
  -6  12   2        3.76        4.17      2.52 o 
  -5  12   2      604.44      577.93     14.77 o 
  -4  12   2      603.03      570.18     11.05 o 
  -3  12   2        0.36        1.47      1.68 o 
  -2  12   2      104.11      110.69      3.99 o 
  -1  12   2        0.32       -1.65      1.65 o 
   0  12   2      160.06      144.66      4.55 o 
   1  12   2     1204.36     1164.31     20.65 o 
   2  12   2      359.63      362.93      8.72 o 
   3  12   2       78.56       78.97      3.97 o 
   4  12   2       21.45       20.24      5.00 o 
   5  12   2       38.27       42.83      3.01 o 
   6  12   2       53.99       53.36      3.19 o 
   7  12   2        0.02        2.69      3.45 o 
   8  12   2       14.84       21.40      4.42 o 
   9  12   2      336.43      338.44     16.31 o 
  10  12   2      128.66      132.34     11.42 o 
 -11  13   2        0.28        3.71      4.49 o 
 -10  13   2       30.46       34.90      6.93 o 
  -9  13   2        0.83       -4.36      4.36 o 
  -8  13   2      205.86      204.57      7.46 o 
  -7  13   2      153.70      159.32      6.50 o 
  -6  13   2       67.73       69.41      4.70 o 
  -5  13   2      107.96      105.61      5.49 o 
  -4  13   2      705.87      705.98     13.24 o 
  -3  13   2      145.82      141.35      4.50 o 
  -2  13   2      169.82      173.64      5.43 o 
  -1  13   2       34.71       32.72      5.59 o 
   0  13   2     1602.28     1535.24     26.70 o 
   1  13   2       13.54       14.50      2.54 o 
   2  13   2        0.16        1.30      5.13 o 
   3  13   2       88.50       83.68      4.81 o 
   4  13   2       21.32       17.49      2.94 o 
   5  13   2       58.41       64.20      4.18 o 
   6  13   2      160.19      169.46     12.32 o 
   7  13   2       73.04       73.63      6.02 o 
   8  13   2       39.28       54.01     12.00 o 
   9  13   2       19.34       34.13      7.06 o 
 -10  14   2       45.02       51.20      7.70 o 
  -9  14   2        0.10        6.54      5.13 o 
  -8  14   2      200.31      203.79      7.68 o 
  -7  14   2       23.59       29.09      3.70 o 
  -6  14   2        0.55        1.43      4.23 o 
  -5  14   2      323.53      326.41     10.22 o 
  -4  14   2      102.66       98.27      3.50 o 
  -3  14   2       33.45       35.33      2.67 o 
  -2  14   2       10.02        8.31      2.28 o 
  -1  14   2       33.70       34.60      2.82 o 
   0  14   2        0.72       -1.76      1.76 o 
   1  14   2       20.84       23.25      1.97 o 
   2  14   2      623.93      627.48     22.50 o 
   3  14   2       16.11       13.03      2.93 o 
   4  14   2      794.48      818.29     19.82 o 
   5  14   2      219.06      215.10     13.74 o 
   6  14   2      672.99      692.77     26.49 o 
   7  14   2       10.53       20.27      6.29 o 
   8  14   2       99.17      111.79     11.17 o 
 -10  15   2       31.68       31.82      7.70 o 
  -9  15   2       48.19       60.83      8.34 o 
  -8  15   2      342.95      340.12     16.31 o 
  -7  15   2       85.14       80.05      6.10 o 
  -6  15   2      432.53      442.22     12.76 o 
  -5  15   2       34.18       38.75      4.20 o 
  -4  15   2      352.18      368.27     15.35 o 
  -3  15   2        2.34        2.89      3.01 o 
  -2  15   2        7.58       10.05      2.18 o 
  -1  15   2       63.77       63.68      3.53 o 
   0  15   2      183.77      185.19      5.98 o 
   1  15   2       27.29       28.74      5.13 o 
   2  15   2      216.25      215.20     11.68 o 
   3  15   2       79.09       81.34      5.24 o 
   4  15   2      487.22      489.88     13.46 o 
   5  15   2        0.67        5.39      5.52 o 
   6  15   2       15.08       22.58      6.42 o 
   7  15   2        0.15        2.57      5.52 o 
  -8  16   2       76.35       76.24      8.86 o 
  -7  16   2       20.92       23.35      6.16 o 
  -6  16   2        2.22        2.95      4.62 o 
  -5  16   2       17.53       18.86      5.13 o 
  -4  16   2      110.91      108.21      8.47 o 
  -3  16   2      398.84      402.61     10.09 o 
  -2  16   2       41.35       36.41      3.29 o 
  -1  16   2       46.56       48.18      3.51 o 
   0  16   2        1.55       -2.11      2.95 o 
   1  16   2      102.97      111.93      8.60 o 
   2  16   2      484.77      470.33     18.76 o 
   3  16   2       26.67       23.61      5.77 o 
   4  16   2        0.14        3.21      4.75 o 
   5  16   2      293.48      297.17     15.54 o 
   6  16   2      107.36      107.95     10.65 o 
  -7  17   2       17.90       20.27      6.03 o 
  -6  17   2        9.84        8.21      5.26 o 
  -5  17   2      119.66      127.85      9.88 o 
  -4  17   2        8.32       15.65      4.88 o 
  -3  17   2      911.40      868.74     28.18 o 
  -2  17   2       49.66       42.57      3.40 o 
  -1  17   2      492.27      453.88     12.91 o 
   0  17   2       66.80       64.17      6.42 o 
   1  17   2     1119.49     1093.94     35.02 o 
   2  17   2        9.46        6.93      4.62 o 
   3  17   2       23.88       22.84      5.90 o 
   4  17   2       33.08       36.32      6.93 o 
   5  17   2       14.43       11.81      5.90 o 
  -5  18   2      689.42      650.03     23.91 o 
  -4  18   2       18.85       18.99      5.13 o 
  -3  18   2       15.22       13.60      4.23 o 
  -2  18   2       44.42       46.54      3.36 o 
  -1  18   2       18.76       15.63      2.59 o 
   0  18   2      176.26      159.19      9.24 o 
   1  18   2      693.99      645.30     23.01 o 
   2  18   2       68.75       69.82      7.57 o 
   3  18   2       13.52       19.12      5.90 o 
 -14   0   3       93.78       95.24      6.42 o 
 -12   0   3       27.20       28.48      3.39 o 
 -10   0   3      741.27      707.93     17.18 o 
  -8   0   3     1654.92     1664.91     25.27 o 
  -6   0   3     1047.54     1002.38     15.81 o 
  -4   0   3      527.84      536.40      9.18 o 
  -2   0   3      154.69      169.93      4.10 o 
   0   0   3      475.67      471.81      9.44 o 
   2   0   3      544.34      557.52      9.53 o 
   4   0   3     1122.37     1114.32     28.07 o 
   6   0   3     2605.69     2482.68     51.63 o 
   8   0   3     1070.46     1008.60     22.95 o 
  10   0   3      170.83      172.29      7.96 o 
  12   0   3        5.77        4.88      2.18 o 
 -15   1   3       33.89       33.73      3.59 o 
 -14   1   3      981.23      987.85     21.33 o 
 -13   1   3      396.72      383.26      7.88 o 
 -12   1   3       37.28       36.68      2.62 o 
 -11   1   3      983.98      954.67     15.71 o 
 -10   1   3      825.08      795.28     13.37 o 
  -9   1   3      102.54      107.61      3.60 o 
  -8   1   3      527.37      517.55      7.07 o 
  -7   1   3      113.35      121.82      2.63 o 
  -6   1   3      256.40      256.27      3.88 o 
  -5   1   3      247.38      251.91      3.96 o 
  -4   1   3      355.10      319.19      4.38 o 
  -3   1   3       16.84       17.22      1.20 o 
  -2   1   3      527.90      510.32      6.18 o 
  -1   1   3      224.66      220.67      4.51 o 
   0   1   3     1864.37     1776.07     18.62 o 
   1   1   3        7.56        5.54      0.99 o 
   2   1   3      572.48      586.75      9.83 o 
   3   1   3       16.02       18.25      1.23 o 
   4   1   3     1456.65     1491.93     20.26 o 
   5   1   3      140.28      145.18      7.49 o 
   6   1   3       37.61       37.09      2.25 o 
   7   1   3       58.04       50.20      2.60 o 
   8   1   3       31.19       29.48      2.21 o 
   9   1   3        6.38        8.05      1.70 o 
  10   1   3       43.19       42.64      3.02 o 
  11   1   3       29.41       40.17      4.49 o 
  12   1   3        0.92       -0.26      2.69 o 
 -15   2   3      125.76      137.22      8.47 o 
 -14   2   3        1.01        1.60      2.06 o 
 -13   2   3       23.50       21.98      2.46 o 
 -12   2   3       61.69       64.66      3.14 o 
 -11   2   3      333.06      314.06      6.69 o 
 -10   2   3       91.90       90.81      3.54 o 
  -9   2   3     1135.75     1072.09     17.10 o 
  -8   2   3     1251.51     1201.93     15.73 o 
  -7   2   3      156.29      154.95      2.96 o 
  -6   2   3      827.64      796.37      8.97 o 
  -5   2   3        4.67        3.82      1.09 o 
  -4   2   3     1656.96     1552.39     16.48 o 
  -3   2   3       30.83       32.30      1.45 o 
  -2   2   3      139.16      140.41      3.26 o 
  -1   2   3      247.25      249.80      3.68 o 
   0   2   3       15.35       11.23      1.06 o 
   1   2   3        1.50        4.91      0.95 o 
   2   2   3       90.86       84.72      2.94 o 
   3   2   3       51.30       37.59      1.51 o 
   4   2   3       12.47       15.69      2.46 o 
   5   2   3      767.43      730.87     11.00 o 
   6   2   3       16.56       17.09      2.06 o 
   7   2   3      242.97      232.75      5.25 o 
   8   2   3       10.08       13.63      1.82 o 
   9   2   3      600.68      590.22     10.32 o 
  10   2   3       56.08       50.95      5.39 o 
  11   2   3      114.43      115.01      7.19 o 
  12   2   3      231.92      232.14     10.14 o 
 -15   3   3      154.79      140.44      8.86 o 
 -14   3   3        1.92        0.13      3.59 o 
 -13   3   3      221.70      222.73     10.64 o 
 -12   3   3      204.30      207.37      5.16 o 
 -11   3   3      200.50      184.39      4.95 o 
 -10   3   3       31.56       27.98      2.23 o 
  -9   3   3      201.05      210.02      5.51 o 
  -8   3   3       70.29       77.73      2.77 o 
  -7   3   3       55.04       51.19      2.00 o 
  -6   3   3      131.68      128.09      2.53 o 
  -5   3   3     2074.41     2027.50     20.10 o 
  -4   3   3     2327.04     2286.72     23.71 o 
  -3   3   3     1649.96     1587.77     16.83 o 
  -2   3   3        6.55        8.28      1.06 o 
  -1   3   3     2622.69     2533.47     28.11 o 
   0   3   3     2204.60     2116.62     22.31 o 
   1   3   3     6210.28     5996.19     56.99 o 
   2   3   3      407.04      391.40      4.87 o 
   3   3   3        4.56        2.62      1.05 o 
   4   3   3      717.61      729.99      9.93 o 
   5   3   3        8.57        6.59      1.33 o 
   6   3   3      315.11      300.90      6.12 o 
   7   3   3        0.69        1.87      1.39 o 
   8   3   3      459.62      457.21      8.31 o 
   9   3   3      474.94      465.61     12.30 o 
  10   3   3       11.35       10.52      3.85 o 
  11   3   3       30.98       33.88      5.00 o 
 -15   4   3        0.01        0.90      3.98 o 
 -14   4   3      179.96      173.57     10.14 o 
 -13   4   3      146.08      137.87      8.99 o 
 -12   4   3       70.55       73.50      3.03 o 
 -11   4   3      164.24      157.91      4.30 o 
 -10   4   3       11.27       13.74      1.84 o 
  -9   4   3      917.68      885.14     11.99 o 
  -8   4   3     1124.29     1062.76     13.90 o 
  -7   4   3       36.18       24.69      1.96 o 
  -6   4   3       79.09       88.06      3.35 o 
  -5   4   3     1835.25     1787.67     17.93 o 
  -4   4   3      936.33      943.06     10.02 o 
  -3   4   3       71.07       67.30      1.96 o 
  -2   4   3     3010.48     2911.41     29.83 o 
  -1   4   3     3609.08     3553.32     34.28 o 
   0   4   3     1599.76     1556.79     16.52 o 
   1   4   3      296.15      282.38      3.85 o 
   2   4   3     2459.90     2400.28     25.27 o 
   3   4   3      409.30      411.25      5.85 o 
   4   4   3      631.47      596.46      9.38 o 
   5   4   3     1607.12     1560.12     19.48 o 
   6   4   3     1229.63     1210.47     18.82 o 
   7   4   3       23.78       26.45      2.37 o 
   8   4   3      314.04      316.92      8.18 o 
   9   4   3      960.98      932.31     20.71 o 
  10   4   3      111.40      103.84      8.09 o 
  11   4   3        1.85        1.80      3.59 o 
 -15   5   3        1.27        3.46      4.11 o 
 -14   5   3      168.79      190.77     11.04 o 
 -13   5   3      590.56      582.58     21.60 o 
 -12   5   3      356.78      356.36      9.25 o 
 -11   5   3       57.58       59.72      2.68 o 
 -10   5   3        2.69        0.46      1.50 o 
  -9   5   3       98.11       93.90      2.93 o 
  -8   5   3      230.50      226.72      4.37 o 
  -7   5   3     1265.63     1274.23     16.26 o 
  -6   5   3      210.45      205.96      3.72 o 
  -5   5   3      215.20      215.25      3.51 o 
  -4   5   3       67.14       68.50      2.33 o 
  -3   5   3      820.17      801.57      9.22 o 
  -2   5   3      288.80      272.43      3.99 o 
  -1   5   3        0.26        0.44      0.94 o 
   0   5   3      741.88      706.17      7.82 o 
   1   5   3     1028.09     1037.23     10.92 o 
   2   5   3      339.02      323.08      4.60 o 
   3   5   3      699.30      714.18      9.76 o 
   4   5   3       19.96       17.58      1.66 o 
   5   5   3      983.44      993.64     13.04 o 
   6   5   3      165.53      163.69      3.77 o 
   7   5   3       65.02       63.58      3.97 o 
   8   5   3      131.50      132.09      5.33 o 
   9   5   3        3.40        5.63      2.35 o 
  10   5   3       97.59      109.36      8.60 o 
  11   5   3       14.21       19.50      5.00 o 
 -14   6   3        8.07       12.32      4.88 o 
 -13   6   3       36.75       34.26      5.77 o 
 -12   6   3      356.96      357.15      9.43 o 
 -11   6   3      155.37      156.64      5.68 o 
 -10   6   3      811.33      805.67     13.36 o 
  -9   6   3      973.35      962.93     12.93 o 
  -8   6   3      391.44      408.08      6.51 o 
  -7   6   3      129.76      113.84      3.03 o 
  -6   6   3       97.79       98.63      2.91 o 
  -5   6   3     1186.18     1148.44     15.52 o 
  -4   6   3      479.43      457.44      6.29 o 
  -3   6   3      569.49      562.77      6.91 o 
  -2   6   3     2016.17     1880.49     19.84 o 
  -1   6   3        2.03        1.26      0.99 o 
   0   6   3      351.18      343.16      5.06 o 
   1   6   3      194.40      199.93      3.57 o 
   2   6   3        0.25        3.60      1.26 o 
   3   6   3      399.05      392.78      6.15 o 
   4   6   3      530.88      497.48      6.98 o 
   5   6   3      112.45      109.69      3.65 o 
   6   6   3       13.01       13.40      2.77 o 
   7   6   3       16.38       15.91      2.49 o 
   8   6   3      133.57      149.68      5.60 o 
   9   6   3      276.32      275.47      9.03 o 
  10   6   3       19.40       15.91      5.00 o 
  11   6   3        4.17        1.15      4.11 o 
 -14   7   3      306.29      317.34     15.28 o 
 -13   7   3        0.31        2.69      4.49 o 
 -12   7   3      236.45      240.00      7.50 o 
 -11   7   3       68.30       72.85      4.39 o 
 -10   7   3      128.95      131.89      4.80 o 
  -9   7   3        1.25        3.09      1.26 o 
  -8   7   3      115.32      120.96      3.38 o 
  -7   7   3      627.59      610.07     10.43 o 
  -6   7   3       85.83       91.88      3.04 o 
  -5   7   3      216.22      222.64      4.30 o 
  -4   7   3      104.73      106.89      2.71 o 
  -3   7   3       53.37       47.54      2.83 o 
  -2   7   3      143.48      143.55      2.82 o 
  -1   7   3      155.14      159.37      2.86 o 
   0   7   3      745.17      750.47     10.96 o 
   1   7   3      123.89      112.45      2.94 o 
   2   7   3     1405.93     1365.55     17.26 o 
   3   7   3      176.40      176.73      4.91 o 
   4   7   3      974.20      968.73     11.50 o 
   5   7   3       72.97       74.92      3.19 o 
   6   7   3      442.63      440.72     11.63 o 
   7   7   3        0.87        1.67      2.01 o 
   8   7   3        0.12        2.63      4.19 o 
   9   7   3       12.83       13.39      3.01 o 
  10   7   3       69.79       70.46      7.83 o 
  11   7   3       34.48       39.40      6.54 o 
 -14   8   3      173.39      192.31     12.07 o 
 -13   8   3      101.04      104.35      9.37 o 
 -12   8   3      290.10      290.36      9.94 o 
 -11   8   3      984.25     1022.96     20.62 o 
 -10   8   3       92.76       97.92      4.33 o 
  -9   8   3      143.84      157.28      6.41 o 
  -8   8   3       30.24       32.09      1.95 o 
  -7   8   3      838.02      847.67     12.52 o 
  -6   8   3      330.90      308.82      5.79 o 
  -5   8   3      542.91      530.63      8.48 o 
  -4   8   3     1322.83     1270.84     16.22 o 
  -3   8   3      299.09      293.78      4.72 o 
  -2   8   3      984.14      950.82     11.74 o 
  -1   8   3        7.73        9.81      1.43 o 
   0   8   3      106.64      100.14      2.87 o 
   1   8   3      902.70      883.36     16.49 o 
   2   8   3      767.29      763.53     10.48 o 
   3   8   3      116.49      128.53      3.53 o 
   4   8   3      130.82      131.59      3.97 o 
   5   8   3       26.73       27.70      2.32 o 
   6   8   3       26.49       34.11      2.69 o 
   7   8   3      105.06      108.61      7.05 o 
   8   8   3       54.46       54.78      3.76 o 
   9   8   3       21.30       22.79      5.07 o 
  10   8   3      702.04      709.23     25.97 o 
 -13   9   3        0.82        6.67      5.00 o 
 -12   9   3        6.39        5.13      5.00 o 
 -11   9   3      197.69      203.17      6.96 o 
 -10   9   3      218.48      231.20      6.31 o 
  -9   9   3        2.96        5.87      2.13 o 
  -8   9   3      244.84      238.56      6.99 o 
  -7   9   3      296.50      290.07      5.56 o 
  -6   9   3      494.12      472.52      8.35 o 
  -5   9   3      113.80      121.39      3.64 o 
  -4   9   3      288.38      283.85      5.44 o 
  -3   9   3      181.90      177.07      5.91 o 
  -2   9   3      595.60      580.18     10.23 o 
  -1   9   3      986.43      951.32     14.32 o 
   0   9   3      565.82      574.93     10.71 o 
   1   9   3      318.27      307.10      6.26 o 
   2   9   3      271.94      256.61      4.66 o 
   3   9   3       31.27       29.93      2.58 o 
   4   9   3       32.82       33.03      2.75 o 
   5   9   3       16.09       14.67      2.05 o 
   6   9   3        4.21        3.25      2.04 o 
   7   9   3       15.64       15.28      2.63 o 
   8   9   3      316.14      322.18      8.58 o 
   9   9   3      130.04      155.19     11.30 o 
  10   9   3        1.54        2.31      4.75 o 
 -13  10   3       97.32      107.94     10.14 o 
 -12  10   3      217.30      214.68     12.97 o 
 -11  10   3      189.17      192.70      9.92 o 
 -10  10   3        1.68       -2.39      2.39 o 
  -9  10   3       62.98       66.93      3.76 o 
  -8  10   3      398.18      403.50      8.68 o 
  -7  10   3      332.53      348.39      6.72 o 
  -6  10   3      233.26      239.89      5.37 o 
  -5  10   3      165.12      156.46      7.67 o 
  -4  10   3       49.33       47.54      3.01 o 
  -3  10   3     2232.81     2112.51     35.87 o 
  -2  10   3      429.79      406.33      8.05 o 
  -1  10   3       18.82       23.50      2.14 o 
   0  10   3      221.77      218.68      5.20 o 
   1  10   3        1.84        2.45      1.59 o 
   2  10   3        4.33        4.45      1.68 o 
   3  10   3     1484.62     1513.70     21.74 o 
   4  10   3      100.10      104.60      5.29 o 
   5  10   3       20.74       21.68      2.31 o 
   6  10   3      222.13      215.62      5.93 o 
   7  10   3      455.97      459.98     12.64 o 
   8  10   3      130.23      126.31     10.40 o 
   9  10   3       33.38       29.39      6.29 o 
 -12  11   3       33.43       19.38      6.16 o 
 -11  11   3      591.20      617.25     24.17 o 
 -10  11   3        0.52        0.28      2.54 o 
  -9  11   3      156.76      170.54      9.37 o 
  -8  11   3      151.15      159.87      8.92 o 
  -7  11   3        7.92        8.87      3.08 o 
  -6  11   3       47.19       41.96      3.27 o 
  -5  11   3      462.51      465.60      9.87 o 
  -4  11   3      222.48      218.38      6.00 o 
  -3  11   3        6.82        3.48      1.95 o 
  -2  11   3      426.70      406.01      7.97 o 
  -1  11   3       16.54       12.45      2.48 o 
   0  11   3      183.32      177.67      4.64 o 
   1  11   3        5.06        5.83      1.70 o 
   2  11   3      393.42      378.26      7.20 o 
   3  11   3     1217.85     1266.54     20.71 o 
   4  11   3      636.25      638.94     11.98 o 
   5  11   3      908.85      959.09     15.14 o 
   6  11   3      132.06      137.47      4.99 o 
   7  11   3       82.20       91.23      6.78 o 
   8  11   3      137.48      130.68     10.91 o 
   9  11   3      339.05      358.86     17.34 o 
 -11  12   3       29.46       31.80      4.94 o 
 -10  12   3      378.42      403.23     18.63 o 
  -9  12   3      169.40      181.41      7.77 o 
  -8  12   3      242.37      261.20     10.92 o 
  -7  12   3      518.27      536.68     14.76 o 
  -6  12   3      453.48      460.77     11.32 o 
  -5  12   3      394.08      393.99     10.53 o 
  -4  12   3      253.73      244.43      7.87 o 
  -3  12   3       19.30       13.23      2.51 o 
  -2  12   3        2.41        4.10      1.71 o 
  -1  12   3        0.44        1.63      1.68 o 
   0  12   3       22.19       24.09      2.22 o 
   1  12   3        0.06       -0.57      1.52 o 
   2  12   3      211.88      202.46      6.61 o 
   3  12   3        3.39        1.64      4.00 o 
   4  12   3      136.57      148.17      7.66 o 
   5  12   3       68.40       74.13      4.29 o 
   6  12   3      218.82      225.42      6.91 o 
   7  12   3      154.24      164.76      8.85 o 
   8  12   3      343.31      356.94     17.34 o 
 -11  13   3        7.17        7.57      5.52 o 
 -10  13   3       63.46       55.70      8.21 o 
  -9  13   3       33.37       27.59      6.42 o 
  -8  13   3      225.97      228.18     15.92 o 
  -7  13   3        4.51       12.04      3.39 o 
  -6  13   3      349.43      343.92     10.90 o 
  -5  13   3      401.28      410.88     10.11 o 
  -4  13   3       45.91       52.34      3.35 o 
  -3  13   3      324.56      320.38      7.85 o 
  -2  13   3      179.70      181.76     10.88 o 
  -1  13   3      114.29      111.05      4.02 o 
   0  13   3        6.38        8.42      1.90 o 
   1  13   3       19.59       23.76      2.19 o 
   2  13   3      652.65      662.80     29.02 o 
   3  13   3      128.30      134.72     10.24 o 
   4  13   3      376.35      382.69     10.30 o 
   5  13   3      126.19      132.67      6.56 o 
   6  13   3      278.17      296.91     16.05 o 
   7  13   3      198.24      201.31     14.51 o 
 -10  14   3       29.84       41.58      7.57 o 
  -9  14   3       62.06       59.03      8.21 o 
  -8  14   3      269.21      261.97     14.00 o 
  -7  14   3       62.99       73.79      8.09 o 
  -6  14   3      420.16      449.56     18.50 o 
  -5  14   3      189.62      187.53      5.39 o 
  -4  14   3      324.77      319.84      7.97 o 
  -3  14   3      212.65      195.03      5.93 o 
  -2  14   3       48.86       49.27      3.38 o 
  -1  14   3       14.70       14.64      2.21 o 
   0  14   3       81.79       82.11      4.37 o 
   1  14   3       54.62       62.58      4.26 o 
   2  14   3       63.78       66.20      4.53 o 
   3  14   3       59.04       52.37      4.59 o 
   4  14   3       10.44       10.27      5.77 o 
   5  14   3       57.67       43.63      7.57 o 
   6  14   3      241.44      243.97     14.89 o 
  -9  15   3        0.51       -4.36      4.36 o 
  -8  15   3      485.53      516.42     21.20 o 
  -7  15   3        0.84        0.26      4.75 o 
  -6  15   3       56.35       64.30      7.57 o 
  -5  15   3       20.82       21.31      2.32 o 
  -4  15   3      103.05      104.31      4.93 o 
  -3  15   3      168.38      159.97      6.19 o 
  -2  15   3     1575.48     1527.86     42.42 o 
  -1  15   3      194.59      192.90      6.67 o 
   0  15   3      117.01      108.63      4.76 o 
   1  15   3      120.62      129.64     10.01 o 
   2  15   3      379.94      395.40     17.60 o 
   3  15   3        6.22       -3.21      4.75 o 
   4  15   3        1.63       -3.08      5.00 o 
   5  15   3        4.08        0.77      5.13 o 
  -7  16   3      374.41      365.06     16.96 o 
  -6  16   3      372.75      370.59     16.70 o 
  -5  16   3      357.39      341.80     15.16 o 
  -4  16   3        6.82       10.37      2.47 o 
  -3  16   3      549.35      550.95     13.48 o 
  -2  16   3       10.05       12.15      5.65 o 
  -1  16   3       25.95       22.94      5.33 o 
   0  16   3        6.70        8.09      2.04 o 
   1  16   3        3.67       -3.98      3.98 o 
   2  16   3       89.61       99.85      9.50 o 
   3  16   3       54.13       57.11      7.83 o 
   4  16   3       10.84        8.34      5.90 o 
  -5  17   3      160.10      163.67     10.40 o 
  -4  17   3        4.34        4.35      2.12 o 
  -3  17   3        0.17        1.97      2.40 o 
  -2  17   3        4.70        4.68      2.63 o 
  -1  17   3      416.32      399.18     10.35 o 
   0  17   3      354.52      323.68     14.39 o 
   1  17   3      110.11       99.73      8.86 o 
   2  17   3       78.26       78.80      8.47 o 
 -14   0   4       27.66       32.59      5.13 o 
 -12   0   4      117.37      106.85      6.26 o 
 -10   0   4        6.03        2.06      2.65 o 
  -8   0   4      268.83      259.58      8.71 o 
  -6   0   4       25.40       21.23      2.17 o 
  -4   0   4      982.02      929.97     15.28 o 
  -2   0   4     1292.43     1227.41     19.34 o 
   0   0   4      184.33      202.36      5.35 o 
   2   0   4        6.04        6.84      2.80 o 
   4   0   4        0.01        1.09      2.28 o 
   6   0   4       73.46       59.53      4.35 o 
   8   0   4      245.55      252.20     10.91 o 
  10   0   4      443.88      462.78     15.93 o 
 -14   1   4       19.59       22.29      3.25 o 
 -13   1   4       55.43       54.42      4.21 o 
 -12   1   4      206.44      197.87      7.93 o 
 -11   1   4      109.08      103.61      4.22 o 
 -10   1   4       79.51       77.18      3.65 o 
  -9   1   4        1.49       -0.26      2.24 o 
  -8   1   4     1913.32     1835.67     25.52 o 
  -7   1   4      349.42      357.92      5.38 o 
  -6   1   4       63.88       57.14      2.12 o 
  -5   1   4      250.28      252.38      4.15 o 
  -4   1   4      284.37      283.39      4.42 o 
  -3   1   4       54.13       52.09      2.15 o 
  -2   1   4     3946.44     3685.62     37.85 o 
  -1   1   4     2640.39     2509.33     26.26 o 
   0   1   4       71.51       68.22      2.23 o 
   1   1   4      411.34      397.27      5.64 o 
   2   1   4      699.64      681.44      9.68 o 
   3   1   4       89.60       78.54      3.35 o 
   4   1   4      126.07      116.69      3.89 o 
   5   1   4      235.99      235.19      5.66 o 
   6   1   4     1489.70     1480.55     23.25 o 
   7   1   4      260.07      268.26      8.10 o 
   8   1   4      246.89      237.90      7.39 o 
   9   1   4      176.60      180.76      6.19 o 
  10   1   4      461.63      482.91     11.55 o 
 -14   2   4       38.60       38.06      3.67 o 
 -13   2   4       31.36       30.52      3.48 o 
 -12   2   4      108.97      105.29      4.39 o 
 -11   2   4       23.85       25.37      3.70 o 
 -10   2   4      265.67      258.28      6.27 o 
  -9   2   4        8.97       11.90      2.15 o 
  -8   2   4      953.26      937.71     12.86 o 
  -7   2   4       60.49       60.52      3.41 o 
  -6   2   4      917.03      895.23     10.55 o 
  -5   2   4     1007.26      976.72     11.29 o 
  -4   2   4       86.67       85.34      2.76 o 
  -3   2   4      525.79      499.43      6.54 o 
  -2   2   4      150.65      141.58      2.95 o 
  -1   2   4       43.60       43.09      1.87 o 
   0   2   4      410.82      413.44      5.69 o 
   1   2   4      128.79      117.32      2.76 o 
   2   2   4      401.64      408.40      6.56 o 
   3   2   4       43.25       39.24      2.36 o 
   4   2   4      545.68      536.46      9.88 o 
   5   2   4      109.27      115.86      3.90 o 
   6   2   4      469.13      454.89      8.84 o 
   7   2   4        4.82        6.02      2.68 o 
   8   2   4      141.45      147.66      8.34 o 
   9   2   4       35.77       40.53      3.23 o 
  10   2   4      113.05      112.82      8.09 o 
 -14   3   4       16.61       18.17      2.87 o 
 -13   3   4      512.29      524.86     16.51 o 
 -12   3   4      120.41      110.67      6.32 o 
 -11   3   4      443.08      428.99      8.80 o 
 -10   3   4       79.26       85.90      3.86 o 
  -9   3   4       46.61       46.95      2.97 o 
  -8   3   4     1126.41     1095.50     16.15 o 
  -7   3   4        0.03        1.15      1.42 o 
  -6   3   4       31.12       32.04      1.88 o 
  -5   3   4       14.62        9.39      1.34 o 
  -4   3   4      379.27      359.42      5.17 o 
  -3   3   4      156.12      152.15      3.12 o 
  -2   3   4      722.35      723.87      8.77 o 
  -1   3   4        8.44       10.07      1.33 o 
   0   3   4      517.37      513.11      6.69 o 
   1   3   4      228.61      215.15      4.37 o 
   2   3   4       35.56       39.33      2.18 o 
   3   3   4     1180.70     1124.94     16.78 o 
   4   3   4      209.93      204.30      5.10 o 
   5   3   4     1197.82     1171.76     18.83 o 
   6   3   4       97.30       97.36      3.75 o 
   7   3   4      439.68      437.78      8.62 o 
   8   3   4       46.63       54.34      4.62 o 
   9   3   4        0.71        4.36      3.85 o 
  10   3   4        0.29       -3.21      3.21 o 
 -14   4   4      104.86      112.72      4.72 o 
 -13   4   4      118.21      132.56      5.67 o 
 -12   4   4        0.24        0.94      2.40 o 
 -11   4   4      452.84      445.43      9.06 o 
 -10   4   4      117.57      116.46      4.29 o 
  -9   4   4       24.96       28.06      2.40 o 
  -8   4   4       48.52       54.87      2.57 o 
  -7   4   4     1796.79     1714.74     21.70 o 
  -6   4   4       65.06       60.49      2.59 o 
  -5   4   4       51.16       44.00      3.07 o 
  -4   4   4       18.80       18.82      1.50 o 
  -3   4   4     2009.63     1955.73     20.93 o 
  -2   4   4       18.81       17.05      1.45 o 
  -1   4   4       74.42       74.52      2.34 o 
   0   4   4      136.75      134.39      3.14 o 
   1   4   4     1538.87     1571.87     19.88 o 
   2   4   4        1.77       -0.79      1.38 o 
   3   4   4       13.09       15.47      1.73 o 
   4   4   4        5.88        2.80      1.71 o 
   5   4   4      139.55      139.85      4.23 o 
   6   4   4       24.96       22.89      2.18 o 
   7   4   4      298.36      306.48      6.58 o 
   8   4   4        0.95       -2.57      3.85 o 
   9   4   4      124.31      118.99      8.99 o 
  10   4   4       20.82       25.02      5.00 o 
 -14   5   4       25.22       21.81      5.65 o 
 -13   5   4       51.13       52.79      4.68 o 
 -12   5   4      700.50      692.14     16.25 o 
 -11   5   4       56.36       52.58      3.67 o 
 -10   5   4      405.59      410.03      8.51 o 
  -9   5   4      153.62      148.82      3.87 o 
  -8   5   4      270.46      278.17      5.33 o 
  -7   5   4      836.55      787.31     11.19 o 
  -6   5   4       75.48       79.62      3.72 o 
  -5   5   4      617.52      575.73      8.60 o 
  -4   5   4       11.75       11.73      1.39 o 
  -3   5   4       55.93       54.04      2.10 o 
  -2   5   4      126.56      120.69      2.82 o 
  -1   5   4      607.73      595.64      8.12 o 
   0   5   4       11.70       11.50      1.60 o 
   1   5   4      602.47      601.50      8.87 o 
   2   5   4       46.23       38.61      2.21 o 
   3   5   4       36.95       37.64      2.18 o 
   4   5   4       15.05       14.62      1.98 o 
   5   5   4        5.58        2.77      1.69 o 
   6   5   4       10.63       12.69      1.88 o 
   7   5   4        4.80        1.27      2.44 o 
   8   5   4      176.89      168.31     10.27 o 
   9   5   4      349.35      339.48     15.16 o 
 -14   6   4      135.99      145.18     11.04 o 
 -13   6   4      137.61      148.52     11.17 o 
 -12   6   4      234.46      248.99      8.99 o 
 -11   6   4       93.63       94.18      5.45 o 
 -10   6   4      169.65      170.11      4.94 o 
  -9   6   4       23.41       24.05      2.04 o 
  -8   6   4       11.23       10.48      1.82 o 
  -7   6   4      511.84      500.56      7.91 o 
  -6   6   4       54.05       55.02      2.86 o 
  -5   6   4       46.41       47.41      2.38 o 
  -4   6   4     2080.09     2029.69     25.15 o 
  -3   6   4      605.52      600.62      7.98 o 
  -2   6   4     2178.72     2071.05     23.82 o 
  -1   6   4       20.60       17.94      1.73 o 
   0   6   4      906.74      865.39     11.90 o 
   1   6   4      529.21      522.87      8.03 o 
   2   6   4      320.51      319.50      5.71 o 
   3   6   4      338.61      347.23      6.08 o 
   4   6   4        3.63        6.48      1.62 o 
   5   6   4       25.98       25.45      2.16 o 
   6   6   4        0.05       -3.70      3.70 o 
   7   6   4      235.32      248.08     12.58 o 
   8   6   4      117.77      113.21      9.50 o 
   9   6   4      138.66      143.90     10.53 o 
 -13   7   4        6.28        8.98      5.26 o 
 -12   7   4      399.53      359.07     16.70 o 
 -11   7   4      100.74      112.67      6.86 o 
 -10   7   4      158.89      159.68      4.87 o 
  -9   7   4       45.45       44.57      3.39 o 
  -8   7   4       90.85       88.71      3.17 o 
  -7   7   4       96.47      101.04      3.31 o 
  -6   7   4       79.20       70.42      2.86 o 
  -5   7   4      501.26      493.56      7.80 o 
  -4   7   4      314.02      304.22      5.52 o 
  -3   7   4       44.95       45.08      2.83 o 
  -2   7   4        0.22       -0.20      1.36 o 
  -1   7   4       54.42       49.89      2.40 o 
   0   7   4      212.50      213.41      4.45 o 
   1   7   4       27.39       26.97      2.06 o 
   2   7   4      847.48      843.04     11.80 o 
   3   7   4       99.12      101.50      3.22 o 
   4   7   4      271.68      275.23      5.25 o 
   5   7   4      158.28      167.48      7.06 o 
   6   7   4      205.69      215.08      7.03 o 
   7   7   4        8.57        2.57      4.49 o 
   8   7   4       66.33       61.86      7.57 o 
   9   7   4        1.57       -0.64      4.23 o 
 -13   8   4      345.86      350.13     16.70 o 
 -12   8   4       58.43       58.39      7.57 o 
 -11   8   4      108.31      110.56      7.51 o 
 -10   8   4       87.52       94.99      4.56 o 
  -9   8   4       85.27       84.68      3.20 o 
  -8   8   4      447.64      453.92      7.56 o 
  -7   8   4       96.28       97.48      3.36 o 
  -6   8   4      261.37      260.40      5.19 o 
  -5   8   4     2766.63     2669.96     39.87 o 
  -4   8   4        0.13        0.50      1.71 o 
  -3   8   4      241.92      234.71      5.81 o 
  -2   8   4      220.62      207.14      5.38 o 
  -1   8   4      577.64      561.67     11.10 o 
   0   8   4      156.97      162.42      3.91 o 
   1   8   4     1461.86     1445.18     18.69 o 
   2   8   4      361.13      366.89      6.36 o 
   3   8   4       48.56       45.33      2.31 o 
   4   8   4       60.41       62.35      2.45 o 
   5   8   4        3.28        5.69      2.56 o 
   6   8   4       24.11       29.39      3.38 o 
   7   8   4      733.13      724.38     26.49 o 
   8   8   4      184.31      175.11     11.30 o 
 -12   9   4      481.16      483.65     20.56 o 
 -11   9   4      291.41      283.66     11.12 o 
 -10   9   4      363.05      366.52     10.85 o 
  -9   9   4      260.88      267.85      5.77 o 
  -8   9   4        2.73        3.55      1.87 o 
  -7   9   4        6.98        4.91      1.78 o 
  -6   9   4      436.55      443.30      8.89 o 
  -5   9   4      104.54      105.51      4.06 o 
  -4   9   4       27.07       23.02      2.39 o 
  -3   9   4        9.61       10.84      2.35 o 
  -2   9   4       42.39       38.99      2.73 o 
  -1   9   4        7.24        8.93      2.01 o 
   0   9   4        0.69       -1.66      1.66 o 
   1   9   4        8.99       10.22      1.80 o 
   2   9   4      958.45      980.60     13.49 o 
   3   9   4     1002.60     1009.04     13.81 o 
   4   9   4      652.42      703.50     12.03 o 
   5   9   4      239.60      245.09      6.71 o 
   6   9   4      270.81      283.83     10.84 o 
   7   9   4      415.14      440.65     19.27 o 
   8   9   4       35.79       45.94      7.44 o 
 -12  10   4       55.88       36.06      7.32 o 
 -11  10   4       79.50       82.01      9.24 o 
 -10  10   4        7.23        6.67      3.67 o 
  -9  10   4      318.48      331.01      7.10 o 
  -8  10   4        0.29        0.88      2.22 o 
  -7  10   4       13.29       11.59      2.22 o 
  -6  10   4       41.13       37.51      2.80 o 
  -5  10   4      619.12      624.51     11.52 o 
  -4  10   4       93.16       90.29      3.92 o 
  -3  10   4       24.56       22.24      2.82 o 
  -2  10   4       57.65       56.45      3.16 o 
  -1  10   4      776.85      747.14     13.14 o 
   0  10   4        0.31        1.29      1.78 o 
   1  10   4       19.02       18.39      2.26 o 
   2  10   4      155.95      159.43      4.54 o 
   3  10   4      396.03      405.27      9.03 o 
   4  10   4       47.67       58.51      3.96 o 
   5  10   4      153.99      158.60      8.53 o 
   6  10   4       19.39       23.61      6.29 o 
   7  10   4      115.24      114.37     10.27 o 
 -11  11   4      126.04      127.21     11.30 o 
 -10  11   4      226.61      232.66     13.74 o 
  -9  11   4      249.70      270.60     10.82 o 
  -8  11   4        1.82        1.47      2.02 o 
  -7  11   4       85.15       89.21      4.80 o 
  -6  11   4      158.75      157.10      4.90 o 
  -5  11   4        0.39        0.97      1.94 o 
  -4  11   4      664.61      643.82     11.89 o 
  -3  11   4      118.83      114.47      5.15 o 
  -2  11   4       13.20       14.33      2.27 o 
  -1  11   4      112.90      109.73      4.26 o 
   0  11   4      149.28      143.90      4.63 o 
   1  11   4      343.11      342.88      7.43 o 
   2  11   4      227.60      225.04      5.54 o 
   3  11   4      338.05      372.02     10.20 o 
   4  11   4       88.33       90.85      5.62 o 
   5  11   4      452.83      470.99     14.35 o 
   6  11   4       35.67       40.04      7.44 o 
   7  11   4      166.07      182.16     13.35 o 
  -9  12   4       37.17       43.37      7.44 o 
  -8  12   4        2.23        7.06      5.00 o 
  -7  12   4      133.47      142.13      5.93 o 
  -6  12   4      144.47      145.08      5.52 o 
  -5  12   4      184.82      195.70      5.76 o 
  -4  12   4      325.60      321.67      7.39 o 
  -3  12   4      870.09      844.73     14.78 o 
  -2  12   4       59.91       60.61      3.45 o 
  -1  12   4      161.74      160.07      4.91 o 
   0  12   4       27.35       32.52      3.53 o 
   1  12   4       42.41       47.88      2.93 o 
   2  12   4       24.49       29.27      4.69 o 
   3  12   4       20.46       17.72      4.51 o 
   4  12   4        0.40        1.03      5.39 o 
   5  12   4       14.24       19.89      6.54 o 
   6  12   4        2.66        9.11      5.77 o 
  -9  13   4      319.38      296.94     15.80 o 
  -7  13   4        2.01        0.51      2.57 o 
  -6  13   4      406.61      400.19     14.26 o 
  -5  13   4      100.28       97.93      7.06 o 
  -4  13   4       15.83       17.71      4.49 o 
  -3  13   4       36.48       26.69      5.00 o 
  -2  13   4       19.37       19.70      5.20 o 
  -1  13   4      195.36      183.38     10.21 o 
   0  13   4      554.61      562.56     13.96 o 
   1  13   4        4.08        3.34      2.18 o 
   2  13   4       43.37       47.87      7.70 o 
   3  13   4        1.83        0.64      4.75 o 
   4  13   4      471.47      516.40     22.23 o 
   5  13   4      208.28      214.80     14.38 o 
  -8  14   4      336.93      371.31     17.47 o 
  -7  14   4       52.18       44.40      7.19 o 
  -6  14   4      481.56      495.01     12.68 o 
  -5  14   4        8.59       10.30      2.92 o 
  -4  14   4      198.75      201.86      7.46 o 
  -3  14   4        2.50        1.99      2.89 o 
  -2  14   4       42.45       41.45      4.03 o 
  -1  14   4        7.11        9.86      2.89 o 
   0  14   4      219.49      217.37      8.35 o 
   1  14   4      125.09      127.08     10.53 o 
   2  14   4      347.47      374.67     17.85 o 
   3  14   4       14.02        5.00      5.90 o 
   4  14   4       94.60       83.30     10.01 o 
  -7  15   4        5.02       -4.11      4.62 o 
  -6  15   4      114.98      121.36      7.38 o 
  -5  15   4        0.47       -2.44      2.44 o 
  -4  15   4      214.03      212.28     15.73 o 
  -3  15   4       45.64       42.93      4.08 o 
  -2  15   4      345.06      328.89      9.84 o 
  -1  15   4        6.62        7.90      2.74 o 
   0  15   4       18.60       16.42      2.67 o 
   1  15   4       51.14       56.34      7.70 o 
   2  15   4        1.41       -4.11      5.13 o 
  -4  16   4      174.61      177.53      6.89 o 
  -3  16   4       27.74       24.69      7.57 o 
  -2  16   4       94.90       83.91      5.04 o 
  -1  16   4      335.04      356.68      9.97 o 
 -12   0   5       25.27       29.90      5.77 o 
 -10   0   5       12.50       14.57      4.30 o 
  -8   0   5      882.01      916.53     22.70 o 
  -6   0   5      292.03      292.68      6.99 o 
  -4   0   5      200.70      196.81      5.55 o 
  -2   0   5        1.05       -0.14      1.87 o 
   0   0   5      492.90      478.26     16.52 o 
   2   0   5     2110.45     2066.15     44.97 o 
   4   0   5     1155.36     1160.45     37.35 o 
   6   0   5      206.84      196.57     10.14 o 
   8   0   5      438.25      446.83     16.70 o 
 -13   1   5        0.53        2.36      2.90 o 
 -12   1   5       51.87       46.12      4.47 o 
 -11   1   5      144.72      134.23      6.75 o 
 -10   1   5      160.21      155.39      5.38 o 
  -9   1   5      454.29      442.02      9.44 o 
  -8   1   5       48.05       50.85      4.15 o 
  -7   1   5       10.07       10.66      1.92 o 
  -6   1   5     2132.83     2086.60     22.76 o 
  -5   1   5       97.62      102.44      3.38 o 
  -4   1   5       18.42       20.44      1.77 o 
  -3   1   5      235.17      235.82      4.31 o 
  -2   1   5       89.52       99.28      3.84 o 
  -1   1   5       37.38       41.32      2.13 o 
   0   1   5      913.72      892.01     12.60 o 
   1   1   5       58.93       59.72      3.38 o 
   2   1   5      232.39      246.86      6.21 o 
   3   1   5       22.66       21.61      2.51 o 
   4   1   5      487.55      472.94      9.87 o 
   5   1   5      285.25      283.66      9.03 o 
   6   1   5       27.27       33.89      3.63 o 
   7   1   5      187.88      170.51      6.70 o 
   8   1   5      908.92      950.23     21.28 o 
 -13   2   5        1.57        0.55      5.52 o 
 -12   2   5        3.59        5.83      3.12 o 
 -11   2   5       46.91       52.21      4.70 o 
 -10   2   5        0.76        1.99      2.20 o 
  -9   2   5        0.01       -1.75      2.67 o 
  -8   2   5      429.95      412.75      8.92 o 
  -7   2   5       33.72       38.52      2.49 o 
  -6   2   5       35.19       40.70      2.51 o 
  -5   2   5      593.85      576.28      7.80 o 
  -4   2   5      223.32      229.23      4.26 o 
  -3   2   5      396.34      392.04      5.90 o 
  -2   2   5     1415.26     1420.18     16.11 o 
  -1   2   5      702.47      678.24     10.12 o 
   0   2   5        0.94        3.81      2.75 o 
   1   2   5      258.68      266.72      8.51 o 
   2   2   5        1.40        0.43      1.85 o 
   3   2   5      459.47      463.31      9.42 o 
   4   2   5      133.57      130.88      4.69 o 
   5   2   5       15.00       16.94      3.16 o 
   6   2   5      111.27      105.27      5.45 o 
   7   2   5        8.67        8.90      2.77 o 
 -13   3   5        9.16        6.19      3.05 o 
 -12   3   5       46.49       54.84      4.65 o 
 -11   3   5      142.96      142.49      6.80 o 
 -10   3   5      114.86      109.34      4.81 o 
  -9   3   5       67.27       69.66      4.33 o 
  -8   3   5        3.10        6.13      1.96 o 
  -7   3   5     1393.15     1374.09     18.33 o 
  -6   3   5      897.18      901.61     12.85 o 
  -5   3   5      134.32      128.39      3.82 o 
  -4   3   5       16.50       15.44      1.66 o 
  -3   3   5      129.72      136.93      3.30 o 
  -2   3   5       11.65       13.27      1.83 o 
  -1   3   5      266.81      259.72      6.03 o 
   0   3   5      235.49      232.18      5.00 o 
   1   3   5       37.82       40.97      2.65 o 
   2   3   5       33.46       31.09      2.77 o 
   3   3   5       38.73       42.08      3.01 o 
   4   3   5      112.39      111.95      5.56 o 
   5   3   5       63.98       72.26      4.77 o 
   6   3   5        3.54        6.81      2.73 o 
   7   3   5      627.46      611.91     14.92 o 
 -13   4   5        8.91       11.55      3.14 o 
 -12   4   5        0.81        1.83      2.87 o 
 -11   4   5      264.16      272.08      9.23 o 
 -10   4   5      305.50      311.82      9.24 o 
  -9   4   5       19.84       17.31      2.63 o 
  -8   4   5        0.41        1.52      1.74 o 
  -7   4   5      131.27      140.35      4.10 o 
  -6   4   5      104.21      103.96      5.35 o 
  -5   4   5      189.66      181.89      4.41 o 
  -4   4   5      883.23      875.51     11.47 o 
  -3   4   5       76.75       70.54      2.99 o 
  -2   4   5       12.80        8.66      1.76 o 
  -1   4   5      445.59      436.74      7.38 o 
   0   4   5        0.08        0.12      1.48 o 
   1   4   5      247.14      263.05      6.09 o 
   2   4   5       88.06       86.34      3.96 o 
   3   4   5      111.42      111.60      4.36 o 
   4   4   5       88.01       87.50      4.58 o 
   5   4   5       13.25       15.08      2.96 o 
   6   4   5       63.08       64.24      4.34 o 
   7   4   5       31.21       34.44      3.34 o 
 -13   5   5       22.94       26.00      3.57 o 
 -12   5   5       26.00       24.51      4.23 o 
 -11   5   5      634.07      676.08     16.99 o 
 -10   5   5      130.72      124.06      5.79 o 
  -9   5   5      384.11      388.21      7.77 o 
  -8   5   5      363.85      371.13      6.93 o 
  -7   5   5      553.77      551.04      8.91 o 
  -6   5   5      229.51      240.01      5.23 o 
  -5   5   5        9.94        9.63      1.87 o 
  -4   5   5      201.27      204.49      5.75 o 
  -3   5   5      190.44      187.82      4.86 o 
  -2   5   5        7.74        8.41      1.78 o 
  -1   5   5        0.03        0.23      1.56 o 
   0   5   5        0.30       -0.60      1.56 o 
   1   5   5      132.37      131.82      3.96 o 
   2   5   5      269.10      265.05      5.91 o 
   3   5   5      275.31      287.95      6.93 o 
   4   5   5       87.88       81.40      4.42 o 
   5   5   5      122.34      123.87      5.77 o 
   6   5   5       45.39       48.59      3.75 o 
   7   5   5      287.88      283.42     14.25 o 
 -12   6   5      458.68      485.91     13.12 o 
 -11   6   5      166.10      175.28      7.19 o 
 -10   6   5      100.97      106.73      5.37 o 
  -9   6   5      405.90      418.03      9.04 o 
  -8   6   5      192.49      203.45      4.97 o 
  -7   6   5        0.01       -0.89      1.65 o 
  -6   6   5      465.95      462.19      8.52 o 
  -5   6   5      315.41      317.70      7.46 o 
  -4   6   5        2.64        4.82      2.33 o 
  -3   6   5      250.40      250.89      6.45 o 
  -2   6   5       91.83       90.58      3.69 o 
  -1   6   5      620.78      630.01     10.86 o 
   0   6   5       17.84       17.82      2.08 o 
   1   6   5        9.01        9.92      1.88 o 
   2   6   5      648.93      646.55     10.84 o 
   3   6   5      461.00      465.62     10.76 o 
   4   6   5      415.69      413.41      9.88 o 
   5   6   5      197.05      192.67      6.74 o 
   6   6   5        4.53        5.06      2.63 o 
   7   6   5       99.50       99.73      9.50 o 
 -12   7   5      359.90      379.53     10.80 o 
 -11   7   5      288.41      304.62     12.33 o 
 -10   7   5      683.14      687.78     14.84 o 
  -9   7   5       80.33       80.05      4.65 o 
  -8   7   5      188.13      201.31      5.82 o 
  -7   7   5       14.31       16.53      2.34 o 
  -6   7   5        9.55        9.19      2.32 o 
  -5   7   5      300.17      301.50      7.30 o 
  -4   7   5        3.97        3.63      2.24 o 
  -3   7   5       15.35       17.06      2.46 o 
  -2   7   5      562.51      559.91     10.99 o 
  -1   7   5      154.40      155.51      4.50 o 
   0   7   5      121.42      129.60      4.27 o 
   1   7   5      317.01      322.34      8.52 o 
   2   7   5       17.14       20.25      2.29 o 
   3   7   5       38.32       38.30      3.34 o 
   4   7   5      951.02     1000.72     22.73 o 
   5   7   5      260.77      284.40      8.14 o 
   6   7   5      306.29      307.45     15.54 o 
 -11   8   5        5.38        5.70      2.82 o 
 -10   8   5       96.26      100.58      6.86 o 
  -9   8   5      408.58      422.68     12.16 o 
  -8   8   5        1.16        1.93      2.90 o 
  -7   8   5      176.50      169.89      6.17 o 
  -6   8   5       20.10       24.01      2.79 o 
  -5   8   5        1.12        0.18      2.09 o 
  -4   8   5      691.69      696.99     13.03 o 
  -3   8   5      505.50      488.33     10.01 o 
  -2   8   5      628.65      620.02     11.85 o 
  -1   8   5      242.93      243.70      6.42 o 
   0   8   5      601.34      608.14     11.72 o 
   1   8   5      147.00      151.67      4.87 o 
   2   8   5       64.44       64.63      4.05 o 
   3   8   5       88.34       89.59      4.02 o 
   4   8   5        9.38       13.09      2.51 o 
   5   8   5      155.18      138.77     11.17 o 
   6   8   5       68.42       59.16      8.21 o 
 -11   9   5       11.51       11.42      2.82 o 
 -10   9   5      202.30      216.15      7.96 o 
  -9   9   5      178.66      171.96     13.67 o 
  -8   9   5        9.02        7.19      4.87 o 
  -7   9   5      106.56      108.76      5.35 o 
  -6   9   5       41.79       39.17      3.62 o 
  -5   9   5      423.31      405.90      8.91 o 
  -4   9   5        0.41       -1.18      2.03 o 
  -3   9   5        3.15        2.69      2.91 o 
  -2   9   5       62.47       68.87      3.84 o 
  -1   9   5        0.27       -2.02      2.02 o 
   0   9   5      150.62      150.08      5.79 o 
   1   9   5      213.77      232.49      7.22 o 
   2   9   5      101.77      100.41      4.30 o 
   3   9   5        1.49        0.94      2.13 o 
   4   9   5      136.70      154.17     11.81 o 
   5   9   5      130.86      140.30     11.42 o 
 -10  10   5       72.23       81.30     10.14 o 
  -9  10   5       94.22       95.42      8.54 o 
  -8  10   5        1.74        1.30      2.92 o 
  -7  10   5       73.30       82.15      8.92 o 
  -6  10   5      155.04      141.61      8.79 o 
  -5  10   5      111.15      107.72      6.20 o 
  -4  10   5      145.67      130.36      6.71 o 
  -3  10   5     1002.64      974.76     23.62 o 
  -2  10   5      148.30      149.48      5.92 o 
  -1  10   5      292.26      281.84      8.05 o 
   0  10   5       40.02       37.04      3.49 o 
   1  10   5      271.66      274.52      7.89 o 
   2  10   5      250.45      247.64      8.08 o 
   3  10   5       90.56      112.18     10.78 o 
   4  10   5       50.55       47.23      7.96 o 
  -9  11   5       87.48       91.23      5.36 o 
  -8  11   5      133.99      131.46     11.49 o 
  -7  11   5        0.08        2.11      3.66 o 
  -6  11   5      135.50      138.90     13.61 o 
  -5  11   5       43.44       45.38      4.58 o 
  -4  11   5      153.09      153.16      6.99 o 
  -3  11   5      171.34      163.90      8.22 o 
  -2  11   5      240.06      218.61      8.22 o 
  -1  11   5      132.98      129.11      7.83 o 
   0  11   5      257.66      255.51      9.37 o 
   1  11   5       66.38       69.26      4.74 o 
   2  11   5        5.58        9.75      6.16 o 
   3  11   5      301.50      302.06     16.18 o 
  -8  12   5      127.40      145.56      7.96 o 
  -7  12   5      108.46      101.98      5.98 o 
  -6  12   5       21.69       24.21      9.82 o 
  -5  12   5       80.29       68.31      5.71 o 
  -4  12   5      344.04      347.89     10.85 o 
  -3  12   5       70.68       62.94      4.98 o 
  -2  12   5       40.82       40.29      4.31 o 
  -1  12   5       17.73       16.43      3.35 o 
   0  12   5      306.29      301.38      9.53 o 
   1  12   5      118.59      126.56     11.04 o 
   2  12   5       49.45       48.64      7.96 o 
  -6  13   5       18.65       21.25      3.73 o 
  -5  13   5      260.79      269.94      9.28 o 
  -4  13   5      168.60      166.03      8.02 o 
  -3  13   5      181.57      175.28      7.35 o 
  -2  13   5       30.30       31.96      4.07 o 
  -1  13   5        4.68        6.42      5.26 o 
   0  13   5      200.09      203.39      7.48 o 
   1  13   5      171.30      180.44      8.28 o 
  -3  14   5        4.36        5.26      3.18 o 
 -10   0   6        5.96       17.45      5.65 o 
  -8   0   6       45.40       46.58      9.18 o 
  -6   0   6      216.06      216.76      7.36 o 
  -4   0   6       91.05      101.82      4.87 o 
  -2   0   6      359.82      385.18     12.46 o 
   0   0   6     1207.66     1212.41     29.19 o 
   2   0   6        7.63        2.44      4.36 o 
   4   0   6       79.25       79.19      7.96 o 
 -11   1   6        9.75        5.82      5.33 o 
 -10   1   6      109.71      121.65      9.05 o 
  -9   1   6       27.14       25.59      4.20 o 
  -8   1   6      553.79      549.03     13.21 o 
  -7   1   6      286.91      300.72      9.55 o 
  -6   1   6       11.76       10.74      2.48 o 
  -5   1   6      917.37      948.00     16.16 o 
  -4   1   6      481.79      496.39      7.93 o 
  -3   1   6      118.13      122.81      4.65 o 
  -2   1   6       63.76       72.36      3.67 o 
  -1   1   6       47.01       43.53      4.90 o 
   0   1   6      566.88      581.74     11.75 o 
   1   1   6      225.14      224.04     21.38 o 
   2   1   6        1.56        2.69      3.22 o 
   3   1   6       38.27       42.25      5.71 o 
   4   1   6       12.35        6.22      3.98 o 
 -11   2   6        1.51       -0.56      4.23 o 
 -10   2   6       73.65       82.29     10.91 o 
  -9   2   6       83.63       88.74      6.35 o 
  -8   2   6       83.51       87.13      5.30 o 
  -7   2   6      154.23      163.05      5.22 o 
  -6   2   6      101.97      111.23      4.77 o 
  -5   2   6       50.51       51.81      3.34 o 
  -4   2   6        1.62       -1.96      1.96 o 
  -3   2   6       82.43       92.40      3.75 o 
  -2   2   6        1.06        3.16      2.08 o 
  -1   2   6       15.61       16.84      2.74 o 
   0   2   6      473.47      458.43     20.70 o 
   1   2   6      625.96      622.05     20.76 o 
   2   2   6      165.17      168.37      7.47 o 
   3   2   6      219.86      230.09     15.54 o 
   4   2   6       37.24       44.30      4.57 o 
 -11   3   6       48.68       47.14      5.13 o 
 -10   3   6        8.97       14.23      3.82 o 
  -9   3   6      982.47      977.17     23.70 o 
  -8   3   6        3.78        1.71      2.93 o 
  -7   3   6       64.76       61.84      4.53 o 
  -6   3   6        5.35        4.34      2.32 o 
  -5   3   6      130.95      129.08      5.63 o 
  -4   3   6        5.03        2.00      2.36 o 
  -3   3   6        9.84       11.33      2.35 o 
  -2   3   6       26.82       22.71      2.61 o 
  -1   3   6      727.58      755.32     12.63 o 
   0   3   6       74.75       74.64      4.73 o 
   1   3   6       85.16       88.63      5.96 o 
   2   3   6       39.09       46.04      7.83 o 
   3   3   6       32.27       28.95      4.13 o 
   4   3   6        0.01       -2.74      2.74 o 
 -11   4   6      112.53      112.31      9.24 o 
 -10   4   6      115.18      125.25      7.34 o 
  -9   4   6       40.18       36.82      4.77 o 
  -8   4   6        5.87        6.40      2.91 o 
  -7   4   6       17.81       12.49      3.12 o 
  -6   4   6      612.92      628.21     13.27 o 
  -5   4   6       13.59       15.65      2.87 o 
  -4   4   6        0.36        0.74      2.30 o 
  -3   4   6        9.61        9.12      2.35 o 
  -2   4   6        4.36        9.36      2.73 o 
  -1   4   6       26.04       23.69      2.91 o 
   0   4   6      135.36      139.09      6.09 o 
   1   4   6      417.99      430.84     12.64 o 
   2   4   6      335.75      356.30     20.42 o 
   3   4   6      472.44      461.81     28.65 o 
   4   4   6       28.31       30.32      3.96 o 
 -10   5   6      359.58      368.16     11.86 o 
  -9   5   6       59.68       59.40      5.48 o 
  -8   5   6        5.90        3.11      2.87 o 
  -7   5   6       58.45       69.26      4.82 o 
  -6   5   6       76.50       77.20      5.04 o 
  -5   5   6      744.02      769.05     14.59 o 
  -4   5   6       91.50      100.88      4.94 o 
  -3   5   6        8.65        8.07      2.95 o 
  -2   5   6      303.26      317.21      7.90 o 
  -1   5   6        7.25        5.63      2.77 o 
   0   5   6       85.67       88.02      5.03 o 
   1   5   6      208.90      191.25      7.84 o 
   2   5   6        7.13       13.14      3.54 o 
   3   5   6        1.91        8.44      4.43 o 
 -10   6   6      458.57      477.83     18.76 o 
  -9   6   6      333.11      351.54     15.67 o 
  -8   6   6      320.21      341.19     11.33 o 
  -7   6   6        5.83       -0.66      3.22 o 
  -6   6   6       27.68       23.01      4.12 o 
  -5   6   6       92.80       90.99      7.77 o 
  -4   6   6       68.37       71.09      5.62 o 
  -3   6   6      708.93      722.31     23.91 o 
  -2   6   6      265.03      269.48      8.85 o 
  -1   6   6       64.46       69.23     10.72 o 
   0   6   6        0.10       -2.10      3.25 o 
   1   6   6      164.15      165.00      8.92 o 
   2   6   6      246.44      266.69      9.40 o 
   3   6   6      143.24      151.74      7.07 o 
  -9   7   6       87.80       99.48      6.58 o 
  -8   7   6      130.40      132.47      8.60 o 
  -7   7   6        0.58        3.81      3.35 o 
  -6   7   6      132.37      142.06      7.76 o 
  -5   7   6        0.57       -3.04      3.04 o 
  -4   7   6      194.77      198.94     11.68 o 
  -3   7   6       62.00       64.37      9.24 o 
  -2   7   6       85.84       89.53      6.19 o 
  -1   7   6      195.50      199.92      8.39 o 
   0   7   6       95.20       96.54      7.19 o 
   1   7   6       61.42       61.23     11.68 o 
   2   7   6        1.06        0.10      3.01 o 
  -8   8   6        4.06        3.54      3.42 o 
  -7   8   6       51.45       41.60      4.81 o 
  -6   8   6       71.98       71.78      5.81 o 
  -5   8   6       43.94       43.97      5.45 o 
  -4   8   6       88.90       84.51     13.99 o 
  -3   8   6        5.70        2.24      3.42 o 
  -2   8   6       35.64       29.20      4.31 o 
  -1   8   6      131.40      132.65      7.36 o 
   0   8   6      103.26      102.59     12.58 o 
   1   8   6        3.36        3.55      3.17 o 
   2   8   6      175.15      169.55      7.46 o 
  -7   9   6      114.75      119.55      7.15 o 
  -6   9   6      168.92      165.16      7.72 o 
  -5   9   6        9.71       18.16      5.52 o 
  -4   9   6      392.26      401.89     12.48 o 
  -3   9   6      196.89      194.69      8.47 o 
  -2   9   6        6.70        7.56      3.47 o 
  -1   9   6      171.21      175.49     12.65 o 
   0   9   6       78.17       78.39      5.76 o 
   1   9   6       28.44       28.64      3.99 o 
  -6  10   6       55.70       59.93      8.02 o 
  -5  10   6       46.30       51.27      4.99 o 
  -4  10   6      228.80      226.47      9.02 o 
  -3  10   6       17.01       20.65      4.03 o 
  -2  10   6        0.59        0.79      3.72 o 
  -1  10   6       16.10       21.04      3.92 o 
  -6   0   7        0.00       -3.59      4.75 o 
  -4   0   7     1117.75     1217.25     40.94 o 
  -2   0   7        0.81       -4.88      4.88 o 
  -7   1   7       47.37       43.55     10.59 o 
  -6   1   7       47.23       45.30      7.83 o 
  -5   1   7       44.34       42.71     10.01 o 
  -4   1   7       34.76       29.57      4.76 o 
  -3   1   7      203.73      211.75      9.69 o 
  -2   1   7      165.88      175.00      9.12 o 
  -1   1   7       55.44       61.46      5.84 o 
  -6   2   7      158.71      155.74      8.76 o 
  -5   2   7       23.73       29.02      5.13 o 
  -4   2   7       95.17      102.68     10.78 o 
  -3   2   7       46.40       44.81      5.35 o 
  -2   2   7      290.12      321.31     16.69 o 
  -6   3   7        0.97        2.96      3.85 o 
  -5   3   7      105.89      113.44      7.57 o 
  -4   3   7        6.43        7.07      7.96 o 
  -2   3   7       70.09       67.53      6.03 o 
  -4   4   7        2.02        9.20      4.02 o 
                                                 
